# Supplementary material for: N′-[5-(4-Nitro­phen­yl)furan-2-yl­methyl­idene]-N,N-diphenyl­hydrazine
Source: Acta Crystallogr Sect E Struct Rep Online. 2010 Jul 17;66(Pt 8):o2058. doi: 10.1107/S1600536810027388 (PMC3007491; doi:10.1107/S1600536810027388)
Supplement: Supplementary file 1 [file e-66-o2058-sup1.cif]

##############################################################################
###                                                                        ###
###        Electronic paper (Acta Crystallographica Section E)             ###
###                                                                        ###
##############################################################################
#                                                                            #
# This CIF contains the data in a paper accepted for publication in Acta     #
# Crystallographica Section E. It conforms to the requirements of Notes      #
# for Authors for Section E, and has been peer reviewed under the auspices   #
# of the IUCr Commission on Journals.                                        #
#                                                                            #
# Full details of the Crystallographic Information File format               #
# are given in the paper "The Crystallographic Information File (CIF):       #
# a New Standard Archive File for Crystallography" by S. R. Hall, F. H.      #
# Allen and I. D. Brown [Acta Cryst. (1991), A47, 655-685].                  #
#                                                                            #
# The current version of the core CIF dictionary is obtainable from          #
# ftp://ftp.iucr.org/pub/cif_core.dic. The current version number is 2.4.    #
#                                                                            #
# Software is freely available for graphical display of the structure(s) in  #
# this CIF.  For information consult the CIF home page http://www.iucr.org/  #
# cif/home.html                                                              #
#                                                                            #
# This file may be used for bona fide research purposes within the           #
# scientific community so long as proper attribution is given to the journal # 
# article from which it was obtained.                                        #
#                                                                            #
##############################################################################
                                             
data_global
_audit_creation_method     'WinGX routine CIF_UPDATE'
_audit_conform_dict_name     cif_core.dic
_audit_conform_dict_version     2.4
_journal_date_recd_electronic     2010-07-01
_journal_date_accepted     2010-07-10
_journal_name_full     'Acta Crystallographica, Section E'
_journal_year     2010
_journal_volume     66
_journal_issue      8
_journal_page_first     o2058
_journal_page_last     o2058
_journal_paper_category     QO
_journal_coeditor_code     IS2572
_publ_contact_author_name     'Dr. A. Mendoza'
_publ_contact_author_address
;
Centro de Qu\'imica
ICUAP
Benem\'erita Universidad Aut\'onoma de Pueba
Puebla, Puebla
Mexico
;
_publ_contact_author_email     angel.mendoza.m@gmail.com
_publ_contact_author_fax     '+52 222 229 55 00 ext 7397'
_publ_contact_author_phone     '+52 222 229 55 00 ext 7297'
_publ_section_title
;\
<i>N</i>'-[5-(4-Nitrophenyl)furan-2-ylmethylidene]-<i>N</i>,<i>N</i>-\
diphenylhydrazine
;
loop_
    _publ_author_name
    _publ_author_address
    'Mendoza, Angel'
;
Centro de Qu\'imica
ICUAP
Benem\'erita Universidad Aut\'onoma de Puebla
Puebla, Pue
Mexico
;
    'Blanca M. Cabrera-Vivas'
;
Facultad de Ciencias Qu\'imicas
Benem\'erita Universidad Aut\'onoma de Puebla
Puebla, Pue
Mexico
;
    'Ruth Mel\'endrez-Luevano'
;
Facultad de Ciencias Qu\'imicas
Benem\'erita Universidad Aut\'onoma de Puebla
Puebla, Pue
Mexico
;
    'Teresa Pacheco-\'Alvarez'
;
Facultad de Ciencias Qu\'imicas
Benem\'erita Universidad Aut\'onoma de Puebla
Puebla, Pue
Mexico
;
    'Carranza, Vladimir'
;
Centro de Qu\'imica
ICUAP
Benem\'erita Universidad Aut\'onoma de Puebla
Puebla, Pue
Mexico
;
data_I
_audit_creation_method     'WinGX routine CIF_UPDATE'
_audit_conform_dict_name     cif_core.dic
_audit_conform_dict_version     2.4
_chemical_name_systematic
;
<i>N</i>'-[5-(4-Nitrophenyl)furan-2-ylmethylidene]-<i>N</i>,<i>N</i>-
diphenylhydrazine
;
_chemical_formula_moiety     'C23 H17 N3 O3'
_chemical_formula_sum     'C23 H17 N3 O3'
_chemical_formula_iupac     'C23 H17 N3 O3'
_chemical_formula_weight     383.4
_space_group_crystal_system     monoclinic
_space_group_name_H-M_alt     'P 21/c'
_space_group_name_Hall     '-P 2ybc'
loop_
    _space_group_symop_operation_xyz
    'x, y, z'
    '-x, y+1/2, -z+1/2'
    '-x, -y, -z'
    'x, -y-1/2, z-1/2'
_cell_length_a     16.815(3)
_cell_length_b     8.6020(10)
_cell_length_c     13.340(2)
_cell_angle_alpha     90
_cell_angle_beta     95.64(2)
_cell_angle_gamma     90
_cell_volume     1920.2(6)
_cell_formula_units_Z     4
_cell_measurement_reflns_used     48
_cell_measurement_theta_min     4.846
_cell_measurement_theta_max     24.83
_cell_measurement_temperature     293(2)
_exptl_crystal_description     prism
_exptl_crystal_colour     red
_exptl_crystal_size_max     0.4
_exptl_crystal_size_mid     0.4
_exptl_crystal_size_min     0.15
_exptl_crystal_density_diffrn     1.326
_exptl_crystal_density_method     'not measured'
_exptl_crystal_F_000     800
_exptl_absorpt_coefficient_mu     0.09
_exptl_absorpt_correction_type     none
_exptl_special_details
;
;
_diffrn_ambient_temperature     293(2)
_diffrn_radiation_type     MoK\a
_diffrn_radiation_wavelength     0.71073
_diffrn_radiation_source     'fine-focus sealed tube'
_diffrn_radiation_monochromator     graphite
_diffrn_measurement_device_type     'Bruker P4'
_diffrn_measurement_method     '2\q/\w scans'
_diffrn_reflns_number     6417
_diffrn_reflns_av_R_equivalents     0.0669
_diffrn_reflns_theta_min     2.43
_diffrn_reflns_theta_max     29
_diffrn_reflns_theta_full     29
_diffrn_measured_fraction_theta_max     0.999
_diffrn_measured_fraction_theta_full     0.999
_diffrn_reflns_limit_h_min     -22
_diffrn_reflns_limit_h_max     22
_diffrn_reflns_limit_k_min     -11
_diffrn_reflns_limit_k_max     1
_diffrn_reflns_limit_l_min     -1
_diffrn_reflns_limit_l_max     18
_diffrn_standards_number     3
_diffrn_standards_interval_count     97
_diffrn_standards_interval_time     ?
_diffrn_standards_decay_%     6
_refine_special_details
;
Refinement of <i>F</i>^2^ against ALL reflections. The weighted <i>R</i>-factor
<i>wR</i> and goodness of fit <i>S</i> are based on <i>F</i>^2^, conventional
<i>R</i>-factors <i>R</i> are based on <i>F</i>, with <i>F</i> set to zero for
negative <i>F</i>^2^. The threshold expression of <i>F</i>^2^ >
2\s(<i>F</i>^2^) is used only for calculating <i>R</i>-factors(gt) <i>etc</i>.
and is not relevant to the choice of reflections for refinement.
<i>R</i>-factors based on <i>F</i>^2^ are statistically about twice as large
as those based on <i>F</i>, and <i>R</i>- factors based on ALL data will be
even larger.
;
_reflns_number_total     5099
_reflns_number_gt     1970
_reflns_threshold_expression     I>2\s(I)
_refine_ls_structure_factor_coef     Fsqd
_refine_ls_matrix_type     full
_refine_ls_R_factor_all     0.1635
_refine_ls_R_factor_gt     0.0577
_refine_ls_wR_factor_gt     0.1304
_refine_ls_wR_factor_ref     0.1808
_refine_ls_goodness_of_fit_ref     0.967
_refine_ls_restrained_S_all     0.967
_refine_ls_number_reflns     5099
_refine_ls_number_parameters     262
_refine_ls_number_restraints     0
_refine_ls_hydrogen_treatment     constr
_refine_ls_weighting_scheme     calc
_refine_ls_weighting_details
         'calc w=1/[\s^2^(Fo^2^)+(0.0736P)^2^+0.0000P] where P=(Fo^2^+2Fc^2^)/3'
_atom_sites_solution_hydrogens     geom
_atom_sites_solution_primary     direct
_atom_sites_solution_secondary     difmap
_refine_ls_shift/su_max     0
_refine_ls_shift/su_mean     0
_refine_diff_density_max     0.178
_refine_diff_density_min     -0.196
_refine_ls_extinction_method     none
loop_
    _atom_type_symbol
    _atom_type_description
    _atom_type_scat_dispersion_real
    _atom_type_scat_dispersion_imag
    _atom_type_scat_source
    C C 0.0033 0.0016 'International Tables Vol C Tables 4.2.6.8 and 6.1.1.4'
    H H 0 0 'International Tables Vol C Tables 4.2.6.8 and 6.1.1.4'
    N N 0.0061 0.0033 'International Tables Vol C Tables 4.2.6.8 and 6.1.1.4'
    O O 0.0106 0.006 'International Tables Vol C Tables 4.2.6.8 and 6.1.1.4'
_computing_data_collection     'XSCANS (Siemens, 1994)'
_computing_cell_refinement     'XSCANS (Siemens, 1994)'
_computing_data_reduction     'XSCANS (Siemens, 1994)'
_computing_structure_solution     'SIR2004 (Burla <i>et al.</i>, 2005)'
_computing_structure_refinement     'SHELXL97 (Sheldrick, 2008)'
_computing_molecular_graphics     'ORTEP-3 for Windows (Farrugia, 1997)'
_computing_publication_material     'WinGX (Farrugia, 1999)'
loop_
    _atom_site_type_symbol
    _atom_site_label
    _atom_site_fract_x
    _atom_site_fract_y
    _atom_site_fract_z
    _atom_site_U_iso_or_equiv
    _atom_site_adp_type
    _atom_site_calc_flag
    _atom_site_refinement_flags
    _atom_site_occupancy
    _atom_site_disorder_assembly
    _atom_site_disorder_group
    O O1 0.93074(9) 0.17913(18) 0.63960(10) 0.0517(4) Uani d . 1 . .
    N N2 0.78159(11) 0.2996(2) 0.63257(14) 0.0538(5) Uani d . 1 . .
    C C5 1.00087(13) 0.0981(3) 0.66001(16) 0.0493(6) Uani d . 1 . .
    C C6 1.05966(13) 0.1186(3) 0.58891(17) 0.0501(6) Uani d . 1 . .
    C C12 0.68625(13) 0.4575(3) 0.54061(16) 0.0497(6) Uani d . 1 . .
    N N1 0.70726(11) 0.3624(2) 0.62469(14) 0.0570(5) Uani d . 1 . .
    N N3 1.23249(16) 0.1772(3) 0.38172(19) 0.0764(7) Uani d . 1 . .
    C C1 0.80526(14) 0.2131(3) 0.70836(17) 0.0525(6) Uani d . 1 . .
    H H1 0.772 0.1957 0.759 0.063 Uiso calc R 1 . .
    C C9 1.17208(15) 0.1553(3) 0.45334(18) 0.0610(7) Uani d . 1 . .
    C C17 0.61353(14) 0.5339(3) 0.53010(17) 0.0588(7) Uani d . 1 . .
    H H17 0.5784 0.523 0.5793 0.071 Uiso calc R 1 . .
    C C18 0.65427(13) 0.3410(3) 0.70192(17) 0.0511(6) Uani d . 1 . .
    C C2 0.88302(13) 0.1437(3) 0.71450(17) 0.0512(6) Uani d . 1 . .
    C C13 0.73808(15) 0.4766(3) 0.46598(17) 0.0586(6) Uani d . 1 . .
    H H13 0.7872 0.426 0.4713 0.07 Uiso calc R 1 . .
    O O2 1.21847(15) 0.2726(3) 0.31372(17) 0.0991(8) Uani d . 1 . .
    C C7 1.12859(15) 0.0287(3) 0.59551(19) 0.0657(7) Uani d . 1 . .
    H H7 1.137 -0.0447 0.6467 0.079 Uiso calc R 1 . .
    C C15 0.64403(16) 0.6445(3) 0.37354(18) 0.0629(7) Uani d . 1 . .
    H H15 0.6299 0.706 0.3173 0.076 Uiso calc R 1 . .
    O O3 1.29323(14) 0.1001(3) 0.39341(17) 0.1011(8) Uani d . 1 . .
    C C4 0.99722(14) 0.0144(3) 0.74533(18) 0.0578(7) Uani d . 1 . .
    H H4 1.0369 -0.0506 0.7754 0.069 Uiso calc R 1 . .
    C C14 0.71625(16) 0.5701(3) 0.38482(18) 0.0644(7) Uani d . 1 . .
    H H14 0.7515 0.5835 0.336 0.077 Uiso calc R 1 . .
    C C16 0.59273(15) 0.6266(3) 0.44678(19) 0.0629(7) Uani d . 1 . .
    H H16 0.5436 0.6773 0.4403 0.075 Uiso calc R 1 . .
    C C11 1.04867(16) 0.2261(3) 0.51146(18) 0.0645(7) Uani d . 1 . .
    H H11 1.0027 0.2867 0.5052 0.077 Uiso calc R 1 . .
    C C10 1.10469(18) 0.2449(3) 0.44350(19) 0.0708(8) Uani d . 1 . .
    H H10 1.0967 0.3175 0.3918 0.085 Uiso calc R 1 . .
    C C3 0.92220(14) 0.0439(3) 0.78013(18) 0.0597(7) Uani d . 1 . .
    H H3 0.9032 0.0023 0.8376 0.072 Uiso calc R 1 . .
    C C23 0.60325(16) 0.2166(3) 0.6983(2) 0.0636(7) Uani d . 1 . .
    H H23 0.6024 0.1459 0.6455 0.076 Uiso calc R 1 . .
    C C22 0.55305(16) 0.1962(4) 0.7731(2) 0.0742(8) Uani d . 1 . .
    H H22 0.5183 0.1118 0.7707 0.089 Uiso calc R 1 . .
    C C20 0.60633(17) 0.4242(4) 0.8553(2) 0.0742(8) Uani d . 1 . .
    H H20 0.6078 0.494 0.9087 0.089 Uiso calc R 1 . .
    C C8 1.18501(15) 0.0460(4) 0.5276(2) 0.0694(7) Uani d . 1 . .
    H H8 1.2307 -0.0154 0.5323 0.083 Uiso calc R 1 . .
    C C19 0.65619(15) 0.4447(3) 0.78046(18) 0.0626(7) Uani d . 1 . .
    H H19 0.6911 0.5287 0.7831 0.075 Uiso calc R 1 . .
    C C21 0.55436(17) 0.3006(4) 0.8511(2) 0.0774(9) Uani d . 1 . .
    H H21 0.5201 0.2876 0.9011 0.093 Uiso calc R 1 . .
loop_
    _atom_site_aniso_label
    _atom_site_aniso_U_11
    _atom_site_aniso_U_22
    _atom_site_aniso_U_33
    _atom_site_aniso_U_12
    _atom_site_aniso_U_13
    _atom_site_aniso_U_23
    O1 0.0515(9) 0.0541(10) 0.0499(9) 0.0036(8) 0.0077(7) 0.0032(8)
    N2 0.0509(12) 0.0572(12) 0.0548(12) 0.0066(10) 0.0122(9) 0.0004(10)
    C5 0.0488(13) 0.0509(14) 0.0478(13) 0.0056(11) 0.0033(11) -0.0031(11)
    C6 0.0510(13) 0.0535(15) 0.0459(13) -0.0033(12) 0.0051(10) -0.0040(12)
    C12 0.0532(14) 0.0521(14) 0.0448(12) 0.0028(12) 0.0095(10) 0.0012(11)
    N1 0.0516(12) 0.0699(14) 0.0521(12) 0.0095(11) 0.0176(9) 0.0104(11)
    N3 0.0814(18) 0.0832(19) 0.0685(16) -0.0238(16) 0.0271(14) -0.0264(14)
    C1 0.0529(15) 0.0547(14) 0.0512(14) 0.0012(12) 0.0118(11) 0.0027(12)
    C9 0.0623(16) 0.0718(18) 0.0507(14) -0.0152(14) 0.0146(12) -0.0119(14)
    C17 0.0580(15) 0.0658(17) 0.0546(14) 0.0075(13) 0.0152(11) 0.0059(13)
    C18 0.0500(13) 0.0559(15) 0.0490(13) 0.0054(12) 0.0134(11) 0.0083(12)
    C2 0.0530(14) 0.0534(14) 0.0484(13) -0.0013(12) 0.0109(11) -0.0007(12)
    C13 0.0570(14) 0.0664(16) 0.0546(14) 0.0056(13) 0.0167(11) 0.0031(13)
    O2 0.123(2) 0.1055(18) 0.0745(13) -0.0286(15) 0.0401(13) -0.0019(14)
    C7 0.0621(16) 0.0748(18) 0.0616(15) 0.0094(14) 0.0135(13) 0.0059(14)
    C15 0.0786(19) 0.0553(16) 0.0551(15) 0.0026(14) 0.0074(13) 0.0089(13)
    O3 0.0833(15) 0.117(2) 0.1109(17) -0.0053(15) 0.0475(13) -0.0214(15)
    C4 0.0601(16) 0.0603(16) 0.0531(14) 0.0098(13) 0.0060(11) 0.0073(13)
    C14 0.0769(18) 0.0642(17) 0.0547(15) 0.0022(15) 0.0199(13) 0.0056(14)
    C16 0.0627(16) 0.0632(17) 0.0633(16) 0.0091(13) 0.0092(13) 0.0041(14)
    C11 0.0609(17) 0.0750(18) 0.0584(15) 0.0047(14) 0.0098(13) 0.0042(15)
    C10 0.075(2) 0.080(2) 0.0583(16) -0.0018(16) 0.0121(14) 0.0087(15)
    C3 0.0635(16) 0.0640(16) 0.0530(14) 0.0060(14) 0.0125(12) 0.0076(13)
    C23 0.0609(16) 0.0618(16) 0.0685(16) -0.0028(14) 0.0087(13) 0.0040(14)
    C22 0.0643(18) 0.0710(19) 0.088(2) -0.0119(15) 0.0121(15) 0.0219(18)
    C20 0.0856(19) 0.079(2) 0.0629(17) 0.0042(18) 0.0319(14) 0.0024(15)
    C8 0.0588(16) 0.083(2) 0.0682(17) 0.0069(15) 0.0147(13) -0.0083(16)
    C19 0.0633(16) 0.0639(17) 0.0635(16) -0.0050(14) 0.0205(13) 0.0045(14)
    C21 0.0719(19) 0.091(2) 0.0750(19) 0.0033(18) 0.0346(15) 0.0269(18)
_geom_special_details
;
All s.u.'s (except the s.u. in the dihedral angle between two l.s. planes) are
estimated using the full covariance matrix. The cell s.u.'s are taken into
account individually in the estimation of s.u.'s in distances, angles and
torsion angles; correlations between s.u.'s in cell parameters are only used
when they are defined by crystal symmetry. An approximate (isotropic)
treatment of cell s.u.'s is used for estimating s.u.'s involving l.s. planes.
;
loop_
    _geom_bond_atom_site_label_1
    _geom_bond_atom_site_label_2
    _geom_bond_site_symmetry_2
    _geom_bond_distance
    _geom_bond_publ_flag
    O1 C5 . 1.374(2) ?
    O1 C2 . 1.376(3) ?
    N2 C1 . 1.286(3) ?
    N2 N1 . 1.356(3) ?
    C5 C4 . 1.353(3) ?
    C5 C6 . 1.446(3) ?
    C6 C11 . 1.385(3) ?
    C6 C7 . 1.389(3) ?
    C12 C17 . 1.383(3) ?
    C12 C13 . 1.396(3) ?
    C12 N1 . 1.405(3) ?
    N1 C18 . 1.439(3) ?
    N3 O3 . 1.215(3) ?
    N3 O2 . 1.229(3) ?
    N3 C9 . 1.473(3) ?
    C1 C2 . 1.432(3) ?
    C1 H1 . 0.93 ?
    C9 C10 . 1.366(4) ?
    C9 C8 . 1.368(4) ?
    C17 C16 . 1.385(3) ?
    C17 H17 . 0.93 ?
    C18 C23 . 1.370(3) ?
    C18 C19 . 1.374(3) ?
    C2 C3 . 1.351(3) ?
    C13 C14 . 1.370(3) ?
    C13 H13 . 0.93 ?
    C7 C8 . 1.383(3) ?
    C7 H7 . 0.93 ?
    C15 C14 . 1.368(3) ?
    C15 C16 . 1.374(3) ?
    C15 H15 . 0.93 ?
    C4 C3 . 1.409(3) ?
    C4 H4 . 0.93 ?
    C14 H14 . 0.93 ?
    C16 H16 . 0.93 ?
    C11 C10 . 1.380(4) ?
    C11 H11 . 0.93 ?
    C10 H10 . 0.93 ?
    C3 H3 . 0.93 ?
    C23 C22 . 1.380(4) ?
    C23 H23 . 0.93 ?
    C22 C21 . 1.373(4) ?
    C22 H22 . 0.93 ?
    C20 C21 . 1.374(4) ?
    C20 C19 . 1.377(3) ?
    C20 H20 . 0.93 ?
    C8 H8 . 0.93 ?
    C19 H19 . 0.93 ?
    C21 H21 . 0.93 ?
loop_
    _geom_angle_atom_site_label_1
    _geom_angle_atom_site_label_2
    _geom_angle_atom_site_label_3
    _geom_angle_site_symmetry_1
    _geom_angle_site_symmetry_3
    _geom_angle
    _geom_angle_publ_flag
    C5 O1 C2 . . 107.12(17) ?
    C1 N2 N1 . . 120.19(18) ?
    C4 C5 O1 . . 109.13(19) ?
    C4 C5 C6 . . 135.0(2) ?
    O1 C5 C6 . . 115.92(19) ?
    C11 C6 C7 . . 117.9(2) ?
    C11 C6 C5 . . 121.4(2) ?
    C7 C6 C5 . . 120.7(2) ?
    C17 C12 C13 . . 118.7(2) ?
    C17 C12 N1 . . 120.5(2) ?
    C13 C12 N1 . . 120.8(2) ?
    N2 N1 C12 . . 116.83(17) ?
    N2 N1 C18 . . 121.64(18) ?
    C12 N1 C18 . . 121.41(19) ?
    O3 N3 O2 . . 123.9(3) ?
    O3 N3 C9 . . 118.1(3) ?
    O2 N3 C9 . . 118.0(3) ?
    N2 C1 C2 . . 119.7(2) ?
    N2 C1 H1 . . 120.1 ?
    C2 C1 H1 . . 120.1 ?
    C10 C9 C8 . . 121.9(2) ?
    C10 C9 N3 . . 118.9(3) ?
    C8 C9 N3 . . 119.1(3) ?
    C12 C17 C16 . . 120.4(2) ?
    C12 C17 H17 . . 119.8 ?
    C16 C17 H17 . . 119.8 ?
    C23 C18 C19 . . 120.1(2) ?
    C23 C18 N1 . . 120.3(2) ?
    C19 C18 N1 . . 119.6(2) ?
    C3 C2 O1 . . 109.2(2) ?
    C3 C2 C1 . . 133.3(2) ?
    O1 C2 C1 . . 117.4(2) ?
    C14 C13 C12 . . 119.7(2) ?
    C14 C13 H13 . . 120.2 ?
    C12 C13 H13 . . 120.2 ?
    C8 C7 C6 . . 121.4(3) ?
    C8 C7 H7 . . 119.3 ?
    C6 C7 H7 . . 119.3 ?
    C14 C15 C16 . . 118.8(2) ?
    C14 C15 H15 . . 120.6 ?
    C16 C15 H15 . . 120.6 ?
    C5 C4 C3 . . 107.3(2) ?
    C5 C4 H4 . . 126.4 ?
    C3 C4 H4 . . 126.4 ?
    C15 C14 C13 . . 121.9(2) ?
    C15 C14 H14 . . 119.1 ?
    C13 C14 H14 . . 119.1 ?
    C15 C16 C17 . . 120.6(2) ?
    C15 C16 H16 . . 119.7 ?
    C17 C16 H16 . . 119.7 ?
    C10 C11 C6 . . 121.3(3) ?
    C10 C11 H11 . . 119.4 ?
    C6 C11 H11 . . 119.4 ?
    C9 C10 C11 . . 118.9(3) ?
    C9 C10 H10 . . 120.5 ?
    C11 C10 H10 . . 120.5 ?
    C2 C3 C4 . . 107.2(2) ?
    C2 C3 H3 . . 126.4 ?
    C4 C3 H3 . . 126.4 ?
    C18 C23 C22 . . 119.9(3) ?
    C18 C23 H23 . . 120 ?
    C22 C23 H23 . . 120 ?
    C21 C22 C23 . . 120.0(3) ?
    C21 C22 H22 . . 120 ?
    C23 C22 H22 . . 120 ?
    C21 C20 C19 . . 120.0(3) ?
    C21 C20 H20 . . 120 ?
    C19 C20 H20 . . 120 ?
    C9 C8 C7 . . 118.6(3) ?
    C9 C8 H8 . . 120.7 ?
    C7 C8 H8 . . 120.7 ?
    C18 C19 C20 . . 120.0(3) ?
    C18 C19 H19 . . 120 ?
    C20 C19 H19 . . 120 ?
    C22 C21 C20 . . 120.0(3) ?
    C22 C21 H21 . . 120 ?
    C20 C21 H21 . . 120 ?
loop_
    _geom_torsion_atom_site_label_1
    _geom_torsion_atom_site_label_2
    _geom_torsion_atom_site_label_3
    _geom_torsion_atom_site_label_4
    _geom_torsion_site_symmetry_1
    _geom_torsion_site_symmetry_2
    _geom_torsion_site_symmetry_3
    _geom_torsion_site_symmetry_4
    _geom_torsion
    _geom_torsion_publ_flag
    C2 O1 C5 C4 . . . . 0.0(2) ?
    C2 O1 C5 C6 . . . . 179.54(19) ?
    C4 C5 C6 C11 . . . . -174.0(3) ?
    O1 C5 C6 C11 . . . . 6.6(3) ?
    C4 C5 C6 C7 . . . . 7.0(4) ?
    O1 C5 C6 C7 . . . . -172.4(2) ?
    C1 N2 N1 C12 . . . . 179.0(2) ?
    C1 N2 N1 C18 . . . . 2.9(3) ?
    C17 C12 N1 N2 . . . . -175.9(2) ?
    C13 C12 N1 N2 . . . . 4.2(3) ?
    C17 C12 N1 C18 . . . . 0.2(3) ?
    C13 C12 N1 C18 . . . . -179.7(2) ?
    N1 N2 C1 C2 . . . . 178.2(2) ?
    O3 N3 C9 C10 . . . . 177.7(2) ?
    O2 N3 C9 C10 . . . . -2.2(4) ?
    O3 N3 C9 C8 . . . . -2.4(4) ?
    O2 N3 C9 C8 . . . . 177.7(2) ?
    C13 C12 C17 C16 . . . . 0.4(4) ?
    N1 C12 C17 C16 . . . . -179.5(2) ?
    N2 N1 C18 C23 . . . . -89.7(3) ?
    C12 N1 C18 C23 . . . . 94.4(3) ?
    N2 N1 C18 C19 . . . . 89.1(3) ?
    C12 N1 C18 C19 . . . . -86.8(3) ?
    C5 O1 C2 C3 . . . . 0.2(2) ?
    C5 O1 C2 C1 . . . . -178.92(19) ?
    N2 C1 C2 C3 . . . . -176.1(3) ?
    N2 C1 C2 O1 . . . . 2.7(3) ?
    C17 C12 C13 C14 . . . . 0.2(4) ?
    N1 C12 C13 C14 . . . . -179.9(2) ?
    C11 C6 C7 C8 . . . . 0.4(4) ?
    C5 C6 C7 C8 . . . . 179.5(2) ?
    O1 C5 C4 C3 . . . . -0.2(3) ?
    C6 C5 C4 C3 . . . . -179.6(3) ?
    C16 C15 C14 C13 . . . . 1.2(4) ?
    C12 C13 C14 C15 . . . . -1.0(4) ?
    C14 C15 C16 C17 . . . . -0.6(4) ?
    C12 C17 C16 C15 . . . . -0.2(4) ?
    C7 C6 C11 C10 . . . . -0.7(4) ?
    C5 C6 C11 C10 . . . . -179.8(2) ?
    C8 C9 C10 C11 . . . . 1.0(4) ?
    N3 C9 C10 C11 . . . . -179.1(2) ?
    C6 C11 C10 C9 . . . . 0.0(4) ?
    O1 C2 C3 C4 . . . . -0.3(3) ?
    C1 C2 C3 C4 . . . . 178.6(3) ?
    C5 C4 C3 C2 . . . . 0.3(3) ?
    C19 C18 C23 C22 . . . . 0.7(4) ?
    N1 C18 C23 C22 . . . . 179.5(2) ?
    C18 C23 C22 C21 . . . . -0.1(4) ?
    C10 C9 C8 C7 . . . . -1.3(4) ?
    N3 C9 C8 C7 . . . . 178.8(2) ?
    C6 C7 C8 C9 . . . . 0.6(4) ?
    C23 C18 C19 C20 . . . . -0.5(4) ?
    N1 C18 C19 C20 . . . . -179.3(2) ?
    C21 C20 C19 C18 . . . . -0.4(4) ?
    C23 C22 C21 C20 . . . . -0.8(4) ?
    C19 C20 C21 C22 . . . . 1.0(4) ?
