# Supplementary material for: N′-[5-(4-Nitro­phen­yl)furan-2-yl­methyl­idene]-N,N-diphenyl­hydrazine
Source: Acta Crystallogr Sect E Struct Rep Online. 2010 Jul 17;66(Pt 8):o2058. doi: 10.1107/S1600536810027388 (PMC3007491; doi:10.1107/S1600536810027388)
Supplement: Supplementary file 2 [file e-66-o2058-Isup2.hkl]

#
# h,k,l, Fc-squared, Fo-squared, sigma(Fo-squared) and status flag
#
data_I
_shelx_title ' C:\DATA\A24\A24 in     P2(1)/c'
_shelx_refln_list_code          4
_shelx_F_calc_maximum      175.47
_exptl_crystal_F_000       800.00
_reflns_d_resolution_high  0.7330
 
loop_
 _symmetry_equiv_pos_as_xyz
 'x, y, z'
 '-x, y+1/2, -z+1/2'
 '-x, -y, -z'
 'x, -y-1/2, z-1/2'
 
_cell_length_a    16.8150
_cell_length_b     8.6020
_cell_length_c    13.3400
_cell_angle_alpha  90.000
_cell_angle_beta   95.640
_cell_angle_gamma  90.000
 
_shelx_F_squared_multiplier     1.000
 
loop_
 _refln_index_h
 _refln_index_k
 _refln_index_l
 _refln_F_squared_calc
 _refln_F_squared_meas
 _refln_F_squared_sigma
 _refln_observed_status
   2   0   0     4669.75     3502.21    263.49 o
   3   0   0     6232.79     4721.29    548.01 o
   5   0   0     1411.82     1072.92    142.91 o
   6   0   0     2243.05     1714.09    252.65 o
   7   0   0      288.73      188.39     55.55 o
   8   0   0      422.38      369.97     43.80 o
   9   0   0       62.59       33.29     16.20 o
  10   0   0      965.88      910.47    155.64 o
  12   0   0      133.13      129.42     46.34 o
  13   0   0      141.86      133.50     31.03 o
  14   0   0      160.36      144.74     34.91 o
  15   0   0      234.84      235.98     32.50 o
  17   0   0      273.75      220.23     47.94 o
  18   0   0      167.89      138.63     32.53 o
  19   0   0       39.73       20.36      9.62 o
  20   0   0       35.41       21.70     15.94 o
  21   0   0        5.51       -3.59      8.34 o
  22   0   0        0.08       -6.01      9.48 o
   1   1   0        0.00       -0.65      0.65 o
   2   1   0     3419.61     2277.45    454.27 o
   3   1   0     1980.46     1407.60    278.19 o
   4   1   0      566.80      352.81     98.41 o
   5   1   0       25.22       18.00      8.16 o
   6   1   0      524.21      346.32     93.76 o
   7   1   0      169.62      145.23     25.73 o
   8   1   0      481.69      348.52     92.66 o
   9   1   0      249.50      214.21     44.63 o
  10   1   0        0.20        0.66      1.54 o
  11   1   0        0.13        0.24      1.94 o
  12   1   0        2.65        3.78      2.10 o
  13   1   0       74.96       61.36     18.05 o
  14   1   0        1.62       -0.39      2.33 o
  15   1   0        1.62        1.42      2.56 o
  16   1   0      242.46      223.67     46.86 o
  17   1   0        2.65        3.89      3.34 o
  18   1   0       21.08        4.13      4.02 o
  19   1   0        0.98        4.89      3.50 o
  20   1   0        1.98        1.39      3.64 o
  21   1   0       12.71        7.22      4.75 o
  22   1   0       17.22        3.25      4.56 o
   0   2   0      441.63      390.88     12.31 o
   1   2   0        0.00        1.26      2.14 o
   2   2   0      127.19      118.08     60.89 o
   3   2   0     6877.88     5536.64   1258.42 o
   4   2   0      256.15      191.29     41.30 o
   5   2   0     1210.42     1035.45    196.80 o
   6   2   0     1544.14     1380.56    235.32 o
   7   2   0     3251.82     3115.33    442.21 o
   8   2   0      884.96      873.40    116.17 o
   9   2   0      540.71      565.94     41.14 o
  10   2   0      237.48      229.83     24.53 o
  11   2   0      148.08      154.70     19.78 o
  12   2   0      269.39      279.57     19.06 o
  13   2   0        4.76       -1.72      3.68 o
  14   2   0        2.26        0.97      3.35 o
  15   2   0       87.19       73.72     11.06 o
  16   2   0       74.23       67.39      8.97 o
  17   2   0        1.48        2.76      5.07 o
  18   2   0       23.54       12.61     13.84 o
  19   2   0        0.27        1.77      4.91 o
  20   2   0        7.74        1.03      5.57 o
  21   2   0        4.96        0.82      4.72 o
  22   2   0        1.35        3.40      5.89 o
   1   3   0      185.81      183.94     11.56 o
   2   3   0      485.20      459.44     17.92 o
   3   3   0       11.52       23.44      7.23 o
   4   3   0     1825.92     1892.99     64.44 o
   5   3   0      106.75      112.30      4.02 o
   6   3   0        4.68        0.56      2.69 o
   7   3   0      153.53      170.38      5.53 o
   8   3   0      606.94      660.40     16.52 o
   9   3   0      148.87      145.32      5.55 o
  10   3   0      253.78      248.44     10.23 o
  11   3   0       26.47       25.92      3.92 o
  12   3   0        1.22       -1.98      2.69 o
  13   3   0       82.41       81.26      5.59 o
  14   3   0        2.05        0.38      3.32 o
  15   3   0        2.46        6.83      3.40 o
  16   3   0       11.70        9.15      5.80 o
  17   3   0        9.10       10.82      6.46 o
  18   3   0       32.65       28.26      7.81 o
  19   3   0        0.22        6.95      5.21 o
  20   3   0        1.49       -0.18      4.78 o
  21   3   0        0.05       -3.68      3.68 o
  22   3   0        1.16       -2.75      7.58 o
   0   4   0       59.80       55.19      4.94 o
   1   4   0      302.97      257.37     44.95 o
   2   4   0        5.11        1.58      3.95 o
   3   4   0      864.41      764.41     99.66 o
   4   4   0       91.20       79.74     24.56 o
   5   4   0      463.15      389.80     61.55 o
   6   4   0      107.93      109.79     24.48 o
   7   4   0      139.03      119.16     19.06 o
   8   4   0       66.79       50.62     17.31 o
   9   4   0      215.64      218.95     22.05 o
  10   4   0        8.50        7.48      4.81 o
  11   4   0        7.02        1.56      3.25 o
  12   4   0        6.78        2.55      4.03 o
  13   4   0        8.55        3.90      3.52 o
  14   4   0       87.78       75.11      6.00 o
  15   4   0        8.56        9.66      6.73 o
  16   4   0        7.53        0.72      5.01 o
  17   4   0      133.31      159.97     19.34 o
  18   4   0        0.48       -4.36      4.86 o
  19   4   0        3.81        7.03      5.48 o
  20   4   0        0.23       -1.18      5.15 o
  21   4   0        0.10        2.05      7.81 o
   1   5   0        8.90        8.20      3.97 o
   2   5   0      557.96      559.76     14.55 o
   3   5   0        6.94        3.90      2.53 o
   4   5   0       64.91       65.49      5.66 o
   5   5   0        3.09        3.19      2.75 o
   6   5   0      293.79      302.99      8.70 o
   7   5   0       26.05       26.38      3.47 o
   8   5   0        0.06        4.55      3.18 o
   9   5   0        0.68        4.07      3.66 o
  10   5   0       11.41        6.85      4.77 o
  11   5   0      188.21      183.30      7.34 o
  12   5   0       29.26       33.90      4.73 o
  13   5   0      136.77      111.18      6.96 o
  14   5   0        2.74        3.63      4.82 o
  15   5   0        1.52        2.06      4.51 o
  16   5   0       12.58        0.25      6.21 o
  17   5   0        1.48        4.43      5.93 o
  18   5   0        2.35        3.18      5.33 o
  19   5   0        6.27        8.16      5.75 o
  20   5   0        9.22        9.15      7.53 o
   0   6   0      207.98      230.10      9.53 o
   1   6   0        2.59        4.16      2.47 o
   2   6   0        1.56        1.64      4.34 o
   3   6   0       30.77       27.31     10.86 o
   4   6   0       47.38       39.42     10.05 o
   5   6   0        0.63        1.25      3.24 o
   6   6   0        0.00       -2.15      6.44 o
   7   6   0       32.99       28.99     11.81 o
   8   6   0        1.22        4.11      3.41 o
   9   6   0       30.57       21.83     13.53 o
  10   6   0      107.15      103.36     26.63 o
  11   6   0        6.43        2.89      4.26 o
  12   6   0       13.17        4.52      5.38 o
  13   6   0        0.14       -1.41      3.76 o
  14   6   0        3.40       -3.94      3.94 o
  15   6   0        0.94       -0.26      3.90 o
  16   6   0        3.83       12.88     10.45 o
  17   6   0        2.14        2.47      5.54 o
  18   6   0        0.13        5.80      5.86 o
  19   6   0        3.52        8.38      7.96 o
   1   7   0      193.62      213.28     11.41 o
   2   7   0        0.16       -0.08      2.88 o
   3   7   0      108.53      110.13      8.73 o
   4   7   0      403.88      422.42      9.84 o
   5   7   0      236.89      232.60      7.72 o
   6   7   0        0.31        5.21      7.14 o
   7   7   0       26.75       23.71      4.25 o
   8   7   0       76.00       80.49      5.96 o
   9   7   0       53.95       63.87     13.41 o
  10   7   0        0.00       -3.86      6.19 o
  11   7   0       72.71       75.73      9.25 o
  12   7   0        1.23        4.95      4.07 o
  13   7   0       15.37       12.79      6.70 o
  14   7   0        4.15       -3.36      3.36 o
  15   7   0        4.76       -3.58      4.51 o
  16   7   0        2.69        2.57      5.27 o
  17   7   0        0.99       -3.72      3.72 o
  18   7   0        0.01       -1.81      7.34 o
   0   8   0       29.93       23.59      5.91 o
   1   8   0       31.17       25.00     17.61 o
   2   8   0       34.24       32.26     15.48 o
   3   8   0       12.64       10.97      3.89 o
   4   8   0        0.99        4.53      3.82 o
   5   8   0        2.84        6.63      3.75 o
   6   8   0        0.01        1.58      4.92 o
   7   8   0       57.45       59.36      7.96 o
   8   8   0       66.92       56.30     21.50 o
   9   8   0        3.02       -1.86      4.46 o
  10   8   0       11.85        7.54      9.31 o
  11   8   0        0.17        1.30      6.19 o
  12   8   0        0.70        1.92      5.19 o
  13   8   0       11.72        3.60      6.05 o
  14   8   0        4.01        0.75      4.41 o
  15   8   0        0.01       -0.63      4.96 o
  16   8   0        0.41        3.80     10.45 o
   1   9   0        8.84       11.19      5.62 o
   2   9   0        0.00       -4.02      4.02 o
   3   9   0      101.83      100.40     10.09 o
   4   9   0       86.35       92.83      9.85 o
   5   9   0        0.60        4.03      5.88 o
   6   9   0       97.33      110.52     17.52 o
   7   9   0        0.00        2.91      5.22 o
   8   9   0        2.36       -3.68      4.12 o
   9   9   0        0.05        2.34      4.90 o
  10   9   0        0.63        2.77      4.86 o
  11   9   0        0.37       -3.27      4.24 o
  12   9   0        2.26        6.21      9.31 o
  13   9   0        1.07        6.30      6.09 o
  14   9   0        0.14       -1.07      4.92 o
   0  10   0        9.21        0.75      8.34 o
   1  10   0        4.55        3.61      5.92 o
   2  10   0       24.00       10.44     12.56 o
   3  10   0        7.64        9.27      7.45 o
   4  10   0       79.07       78.69     12.56 o
   5  10   0       55.62       69.76     11.16 o
   6  10   0        5.96        9.68      6.29 o
   7  10   0        4.34        1.87      5.27 o
   8  10   0        0.00       -3.40      4.52 o
   9  10   0        2.36        1.55      6.12 o
  10  10   0        2.67       10.74      6.34 o
  11  10   0        0.01       -0.85      5.45 o
   1  11   0        3.86       -5.13      5.13 o
   2  11   0        0.37        0.95      5.83 o
   3  11   0       19.71        2.79      7.51 o
   4  11   0        9.94        9.46     12.05 o
   5  11   0        4.48        6.66      7.15 o
   6  11   0        0.87       -2.86      5.34 o
   7  11   0        0.02       -1.78      4.88 o
 -22   1   1        0.22        2.97      4.03 o
 -21   1   1       15.29       10.63      5.88 o
 -20   1   1        6.95        7.46      4.38 o
 -19   1   1       23.39       23.77      5.75 o
 -18   1   1        3.83        1.15      3.22 o
 -17   1   1       23.11       25.58      5.03 o
 -16   1   1       53.10       66.07      4.37 o
 -15   1   1        0.37        6.17      3.06 o
 -14   1   1       17.11       15.63      2.99 o
 -13   1   1        5.31        6.17      2.71 o
 -12   1   1       11.28        6.48      2.28 o
 -11   1   1        2.40        0.85      1.97 o
 -10   1   1      125.44      108.73      9.65 o
  -9   1   1      157.32      167.01      6.13 o
  -8   1   1      193.00      165.70      8.25 o
  -7   1   1      151.17      160.18      8.95 o
  -6   1   1     1606.68     1569.67     46.27 o
  -5   1   1      700.83      651.22     17.24 o
  -4   1   1      430.42      426.38      9.82 o
  -3   1   1     3253.00     2897.79     63.63 o
  -2   1   1       45.31       40.56      2.45 o
  -1   1   1     6685.93     6114.52    210.22 o
   0   1   1       54.24       46.55      3.69 o
   1   1   1     7580.86     6692.76     97.52 o
   2   1   1     6282.32     5516.85    153.18 o
   3   1   1     3411.43     2836.60     66.17 o
   4   1   1        0.75       -0.06      1.04 o
   5   1   1     3315.53     3023.83     76.91 o
   6   1   1       37.15       35.79      4.00 o
   7   1   1      518.13      529.81     18.65 o
   8   1   1       78.44       74.13      7.49 o
   9   1   1       82.33       70.11      5.18 o
  10   1   1      423.00      472.90     22.26 o
  11   1   1        1.11       -2.04      2.04 o
  12   1   1       13.13       13.68      2.92 o
  13   1   1        0.99        0.14      1.96 o
  14   1   1       47.75       48.27      3.33 o
  15   1   1       11.53       11.43      2.73 o
  16   1   1       64.02       61.92      3.66 o
  17   1   1      151.22      164.49      7.98 o
  18   1   1        8.60        4.37      3.82 o
  19   1   1        4.33        0.88      3.48 o
  20   1   1        1.59       -1.40      3.15 o
  21   1   1        0.36        0.18      3.17 o
  22   1   1        0.34       -1.89      3.46 o
 -22   2   1        0.03       -3.58      6.30 o
 -21   2   1        0.40       -0.44      5.11 o
 -20   2   1        2.02        2.97      4.93 o
 -19   2   1       11.08        9.63      6.85 o
 -18   2   1        1.38        5.72      5.71 o
 -17   2   1        7.25       15.20      8.80 o
 -16   2   1      601.61      731.44     19.70 o
 -15   2   1      250.49      292.68     19.44 o
 -14   2   1       45.81       50.12      4.79 o
 -13   2   1      129.88      151.96      6.24 o
 -12   2   1       57.55       57.34      4.92 o
 -11   2   1        4.13        4.35      2.68 o
 -10   2   1       47.07       53.53      3.80 o
  -9   2   1      111.09      134.13      7.31 o
  -8   2   1       35.73       39.70      3.83 o
  -7   2   1     1806.13     2005.71     63.95 o
  -6   2   1       26.20       35.65      2.86 o
  -5   2   1        0.06       -0.45      3.38 o
  -4   2   1      662.90      659.94     38.58 o
  -3   2   1      583.21      583.49     29.58 o
  -2   2   1     1467.96     1379.43     57.30 o
  -1   2   1     2638.58     2470.43    105.50 o
   0   2   1      424.71      386.94     19.30 o
   1   2   1    19216.16    17107.85    667.73 o
   2   2   1    20922.22    18395.21    716.45 o
   3   2   1    14359.16    13036.89    358.55 o
   4   2   1      546.18      542.64     15.69 o
   5   2   1      314.85      318.19     18.11 o
   6   2   1     1085.25     1094.55     36.81 o
   7   2   1      931.43     1010.24     17.80 o
   8   2   1        7.71       10.11      4.59 o
   9   2   1        5.74        5.66      2.89 o
  10   2   1       99.71      105.59      4.91 o
  11   2   1       19.25       16.39      3.09 o
  12   2   1        8.32        4.53      5.34 o
  13   2   1        1.64        2.78      3.36 o
  14   2   1        6.01        4.08      3.34 o
  15   2   1       73.10       68.78      5.87 o
  16   2   1       67.39       56.02     11.02 o
  17   2   1        0.72       -1.06      4.39 o
  18   2   1        5.25        3.39      8.06 o
  19   2   1       28.35       18.71      9.13 o
  20   2   1        2.36        3.30      5.06 o
  21   2   1        0.53       -2.65      3.92 o
  22   2   1        0.74       -0.19      4.65 o
 -22   3   1        0.25        3.14      5.75 o
 -21   3   1        0.01        8.91      5.73 o
 -20   3   1        1.39        0.76      5.05 o
 -19   3   1        4.51       -1.46      4.89 o
 -18   3   1        0.89        2.02      5.25 o
 -17   3   1       35.52       29.55      8.99 o
 -16   3   1       74.44       60.69      8.83 o
 -15   3   1      142.54      147.48     24.92 o
 -14   3   1        9.39        2.32      4.81 o
 -13   3   1       45.23       35.92      8.77 o
 -12   3   1      123.60      116.88     23.11 o
 -11   3   1        0.66       -2.33      3.30 o
 -10   3   1       83.89       72.67      9.08 o
  -9   3   1      520.54      515.96     21.94 o
  -8   3   1      216.09      220.50     28.67 o
  -7   3   1       94.35       94.26     11.64 o
  -6   3   1      625.22      667.03     18.25 o
  -5   3   1        1.84        2.49      2.24 o
  -4   3   1     1139.35     1102.20     50.64 o
  -3   3   1      701.27      707.22     48.80 o
  -2   3   1       60.61       57.99      7.47 o
  -1   3   1       34.24       31.89      8.75 o
   0   3   1     1245.41     1206.91     17.38 o
   1   3   1     2554.67     2449.36     24.52 o
   2   3   1      150.22      155.86      7.39 o
   3   3   1     1876.45     1733.58     21.39 o
   4   3   1        5.00        1.10      2.42 o
   5   3   1      575.59      578.44     13.68 o
   6   3   1      423.62      407.54     12.60 o
   7   3   1      237.73      257.48     11.13 o
   8   3   1       66.45       75.45      9.08 o
   9   3   1      271.40      278.31      7.17 o
  10   3   1       75.58       79.42     14.20 o
  11   3   1        3.69        2.67      2.99 o
  12   3   1       19.39       18.27      6.22 o
  13   3   1      111.73       90.21     12.66 o
  14   3   1      123.57       98.85      6.12 o
  15   3   1       73.12       77.94      8.72 o
  16   3   1       56.39       52.79     19.66 o
  17   3   1        0.00       -0.35      6.20 o
  18   3   1       40.42       30.59      8.97 o
  19   3   1       13.89        3.80      6.00 o
  20   3   1        0.61        0.32      5.22 o
  21   3   1        1.29       -2.13      4.73 o
 -21   4   1        1.10        3.21      5.79 o
 -20   4   1        6.94        7.19      8.56 o
 -19   4   1       16.82       36.45      7.90 o
 -18   4   1        0.74        1.56      7.45 o
 -17   4   1       51.60       63.58      9.23 o
 -16   4   1       37.31       36.58      7.10 o
 -15   4   1        0.02       -3.13      4.19 o
 -14   4   1      125.48      118.37      6.42 o
 -13   4   1       39.01       38.88      4.90 o
 -12   4   1       13.47        9.16      6.59 o
 -11   4   1       46.09       49.70      4.18 o
 -10   4   1        0.48        0.85      2.92 o
  -9   4   1      690.49      759.11     22.08 o
  -8   4   1      370.07      368.70     11.84 o
  -7   4   1      208.44      219.26     14.89 o
  -6   4   1      699.20      821.32     17.18 o
  -5   4   1       35.52       38.03      7.30 o
  -4   4   1        6.40        8.00      2.60 o
  -3   4   1      185.86      175.31      8.28 o
  -2   4   1       56.89       55.16      5.27 o
  -1   4   1      109.17      119.72      5.50 o
   0   4   1      181.25      157.91     15.25 o
   1   4   1      247.70      260.05     12.05 o
   2   4   1      210.96      211.49      5.58 o
   3   4   1      111.20      112.36      4.88 o
   4   4   1      772.53      787.71     24.56 o
   5   4   1       36.89       34.03      3.06 o
   6   4   1       18.23       18.44      3.41 o
   7   4   1      119.76      133.52      6.09 o
   8   4   1       95.29       89.63      4.89 o
   9   4   1       15.71       15.46      3.18 o
  10   4   1       82.89       85.50      4.98 o
  11   4   1        3.45        2.39      2.98 o
  12   4   1       83.06       83.24      7.56 o
  13   4   1       31.26       30.56      4.75 o
  14   4   1        2.08        1.12      4.05 o
  15   4   1       66.93       70.08      8.43 o
  16   4   1       16.03       11.28      7.63 o
  17   4   1      112.53      143.28     11.76 o
  18   4   1        2.26       -1.70      5.97 o
  19   4   1        0.69       -2.55      3.96 o
  20   4   1        0.94        4.41      5.86 o
  21   4   1        0.01       -4.74      4.74 o
 -20   5   1        0.07       -2.98     11.86 o
 -19   5   1        8.36        4.95     10.61 o
 -18   5   1       15.63        2.82      6.02 o
 -17   5   1        0.03       -3.94      6.02 o
 -16   5   1       40.96       39.45      7.74 o
 -15   5   1        2.42        4.04      4.28 o
 -14   5   1        0.00       -3.84      3.84 o
 -13   5   1       60.68       42.69     11.56 o
 -12   5   1        4.59        4.99      3.73 o
 -11   5   1        4.92        0.70      3.34 o
 -10   5   1       15.76       14.28      3.65 o
  -9   5   1        1.26       -2.47      4.75 o
  -8   5   1       82.12       68.20     10.13 o
  -7   5   1        0.02       -2.88      3.56 o
  -6   5   1      257.08      256.51     16.97 o
  -5   5   1      126.63      111.21     18.95 o
  -4   5   1      150.80      130.12     10.64 o
  -3   5   1      928.04      900.50     46.13 o
  -2   5   1       20.52       18.18      3.78 o
  -1   5   1        1.11        3.75      2.53 o
   0   5   1        0.36       -1.64      2.84 o
   1   5   1        3.85        5.34      2.94 o
   2   5   1      125.21      121.98      8.55 o
   3   5   1       73.39       55.91     14.77 o
   4   5   1       50.97       42.25      4.31 o
   5   5   1       23.26       21.56      3.37 o
   6   5   1       45.84       50.16      4.30 o
   7   5   1        0.74        2.33      3.53 o
   8   5   1        3.54        2.02      3.42 o
   9   5   1       67.91       58.01      5.45 o
  10   5   1      178.73      196.18     17.45 o
  11   5   1       49.01       53.47     10.50 o
  12   5   1        8.23        6.69      3.30 o
  13   5   1        0.17       -2.70      3.62 o
  14   5   1        1.52        8.61      4.99 o
  15   5   1       24.10        8.74      6.45 o
  16   5   1        9.15        9.98      6.36 o
  17   5   1       13.69       10.33      6.80 o
  18   5   1        1.10        5.38      6.63 o
  19   5   1        5.28        1.41      6.92 o
  20   5   1        2.42        4.95      6.17 o
 -19   6   1        2.58        7.55      6.82 o
 -18   6   1        0.99        5.80      8.56 o
 -17   6   1        4.16        7.21      6.10 o
 -16   6   1        3.70        5.18      5.84 o
 -15   6   1       15.77        5.95      6.50 o
 -14   6   1       12.03        8.52      6.66 o
 -13   6   1        5.79       -3.10      4.72 o
 -12   6   1        0.11        7.86      5.65 o
 -11   6   1       47.16       51.88     11.11 o
 -10   6   1       30.47       28.68      4.08 o
  -9   6   1      140.30      146.43      6.99 o
  -8   6   1        7.34       10.10     10.81 o
  -7   6   1        1.84        6.85      2.99 o
  -6   6   1       11.97       11.04      7.08 o
  -5   6   1       69.36       68.83      4.78 o
  -4   6   1        1.43        2.23      3.48 o
  -3   6   1       25.35       25.51      3.92 o
  -2   6   1       47.93       53.28      4.25 o
  -1   6   1       54.49       69.58      4.83 o
   0   6   1      253.09      241.16      7.32 o
   1   6   1       20.75       19.67      3.37 o
   2   6   1       13.37       17.69      8.27 o
   3   6   1       23.22       27.99      4.42 o
   4   6   1       55.64       52.36      4.16 o
   5   6   1        1.20        3.37      2.89 o
   6   6   1       23.61       31.14      3.78 o
   7   6   1        1.07       -3.25      3.25 o
   8   6   1      126.76      139.72      6.38 o
   9   6   1       46.72       44.11      4.63 o
  10   6   1      271.55      302.38      8.85 o
  11   6   1       25.34       28.18      8.50 o
  12   6   1        1.74        8.49      5.83 o
  13   6   1       22.97        6.05      7.19 o
  14   6   1        2.67       -3.54      6.91 o
  15   6   1       12.00       26.10      6.53 o
  16   6   1        0.02       -0.87      4.92 o
  17   6   1        0.04        4.16      5.04 o
  18   6   1       32.03       53.16     10.81 o
  19   6   1       27.17       31.13     10.55 o
 -18   7   1        6.82       10.64      9.91 o
 -17   7   1        0.00       -0.72      4.89 o
 -16   7   1        5.97        1.13      5.91 o
 -15   7   1        3.35       -1.84      4.54 o
 -14   7   1        0.04        2.25      4.33 o
 -13   7   1        0.09       -0.95      4.66 o
 -12   7   1        0.46       -2.88      4.55 o
 -11   7   1        0.02       -4.19      4.19 o
 -10   7   1       59.73       48.94      8.10 o
  -9   7   1        9.02        2.58      5.73 o
  -8   7   1       23.64       18.43      5.02 o
  -7   7   1       14.98       18.70      4.02 o
  -6   7   1        4.06        4.41      3.31 o
  -5   7   1        0.14       -1.72      6.59 o
  -4   7   1       65.34       58.48     12.13 o
  -3   7   1      126.81      105.46     15.88 o
  -2   7   1       54.67       48.50      7.14 o
  -1   7   1       55.73       46.33      4.96 o
   0   7   1       43.50       36.59     12.02 o
   1   7   1       63.10       63.66      4.76 o
   2   7   1        4.48        4.66      3.00 o
   3   7   1       37.77       26.00      4.95 o
   4   7   1        2.39        4.09      3.91 o
   5   7   1       56.24       53.56     10.25 o
   6   7   1       12.60        9.81     11.95 o
   7   7   1       33.60       38.48      5.37 o
   8   7   1       44.78       41.97     13.23 o
   9   7   1       86.13       96.21     18.14 o
  10   7   1       28.04       26.69      7.56 o
  11   7   1        1.61       -1.70      3.59 o
  12   7   1        0.28       -2.10      3.69 o
  13   7   1       13.98        7.73      5.58 o
  14   7   1        2.45        5.86      5.20 o
  15   7   1        2.70        5.82      5.50 o
  16   7   1        0.27       -0.29      5.23 o
  17   7   1        0.30       -0.52      3.98 o
  18   7   1        0.07        6.87      7.36 o
 -16   8   1        0.54        2.52      5.56 o
 -15   8   1        0.11        2.82      5.60 o
 -14   8   1        0.33        1.14      4.89 o
 -13   8   1        3.36        1.94      6.13 o
 -12   8   1       10.44        7.23      6.82 o
 -11   8   1        0.64        1.09      4.78 o
 -10   8   1        1.03       -1.02      4.07 o
  -9   8   1        1.65       -4.03      4.03 o
  -8   8   1        0.64       -1.73      7.88 o
  -7   8   1        1.26       -3.71      4.72 o
  -6   8   1        3.25       -0.96      4.39 o
  -5   8   1       29.04       38.46      9.81 o
  -4   8   1        7.28       13.76      3.85 o
  -3   8   1        9.32       13.83      4.00 o
  -2   8   1        8.99        6.85      5.84 o
  -1   8   1        0.04       -0.15      4.69 o
   0   8   1       15.77       20.81      3.86 o
   1   8   1      162.68      190.88      9.27 o
   2   8   1       23.67       31.72      4.74 o
   3   8   1      161.21      177.86      7.05 o
   4   8   1       16.42       15.47      3.93 o
   5   8   1      106.23      108.30      6.26 o
   6   8   1      216.21      250.96     20.08 o
   7   8   1       37.35       43.60      8.00 o
   8   8   1       23.41       19.81      5.73 o
   9   8   1        6.80       11.37      5.67 o
  10   8   1        1.30        2.72      3.99 o
  11   8   1        5.34       -4.70      4.70 o
  12   8   1        0.41       -2.23      8.80 o
  13   8   1       21.17       25.82      9.76 o
  14   8   1        0.03       -4.04      4.04 o
  15   8   1        3.61        0.23      4.47 o
  16   8   1        0.79        3.21      5.81 o
 -14   9   1        5.44        8.74      6.04 o
 -13   9   1        5.76       14.55      6.40 o
 -12   9   1       25.92       19.25      8.97 o
 -11   9   1        6.23        9.03      6.17 o
 -10   9   1        0.81       -1.92      4.21 o
  -9   9   1        1.24       -1.60      3.95 o
  -8   9   1        2.22       -1.93      5.59 o
  -7   9   1        2.94        5.62      6.58 o
  -6   9   1        0.44        2.92      5.17 o
  -5   9   1       14.97        7.31      6.76 o
  -4   9   1       10.06        2.17      5.83 o
  -3   9   1       51.57       46.93      9.03 o
  -2   9   1      106.31      125.51     33.22 o
  -1   9   1        0.51        3.50      4.88 o
   0   9   1        6.30        7.54      5.29 o
   1   9   1        4.38        1.55      4.74 o
   2   9   1       26.01       28.20      6.98 o
   3   9   1       47.34       45.70      9.41 o
   4   9   1        6.61        4.04      6.47 o
   5   9   1      103.20      112.60     19.47 o
   6   9   1       12.32       11.43      6.36 o
   7   9   1        3.30        4.01      5.28 o
   8   9   1        0.62        2.88      4.69 o
   9   9   1        0.40       -3.80      3.80 o
  10   9   1        5.06        6.91      7.13 o
  11   9   1        2.69       11.02      5.82 o
  12   9   1        0.04        1.39     10.64 o
  13   9   1        6.14        2.69      6.37 o
  14   9   1        2.52       10.47      6.86 o
 -12  10   1        0.02        0.35      5.93 o
 -11  10   1        1.24       -1.82      5.50 o
 -10  10   1        8.77        7.46      9.72 o
  -9  10   1        0.87       -0.52      4.72 o
  -8  10   1        0.92        0.60      5.15 o
  -7  10   1        4.88        7.68      7.58 o
  -6  10   1       10.19        5.19      6.60 o
  -5  10   1        1.06        5.33      5.90 o
  -4  10   1       45.88       41.59      9.57 o
  -3  10   1        0.00       -2.65      4.57 o
  -2  10   1       23.10       27.70      7.68 o
  -1  10   1        2.19        3.94      5.73 o
   0  10   1       32.07       21.72      9.48 o
   1  10   1        7.77        3.80      6.92 o
   2  10   1        4.35        8.04      6.41 o
   3  10   1        0.00       -1.15      5.15 o
   4  10   1       32.60       24.08      8.21 o
   5  10   1       39.60       44.93      8.42 o
   6  10   1        1.67        4.02      6.62 o
   7  10   1        2.95       -3.43      4.50 o
   8  10   1        8.52        7.88      7.56 o
   9  10   1        0.39        4.01      5.33 o
  10  10   1        0.06        4.38      4.60 o
  11  10   1        0.74       -4.58      5.81 o
  -7  11   1        2.22        4.40      5.88 o
  -6  11   1        0.07       -3.46      6.52 o
  -5  11   1        4.55        9.09      6.84 o
  -4  11   1        4.06       -0.40      6.36 o
  -3  11   1       23.36       16.52      8.68 o
  -2  11   1        0.13        5.36      5.73 o
  -1  11   1        2.67        6.74      6.56 o
   0  11   1        7.59        4.26      6.68 o
   1  11   1        3.01       -2.66      4.55 o
   2  11   1        0.50        1.08      6.12 o
   3  11   1        3.40       -4.83      4.83 o
   4  11   1        2.70       -1.96      5.80 o
   5  11   1        0.96        0.12      5.25 o
   6  11   1        0.33        2.00      5.29 o
   7  11   1        6.62       -0.09      8.72 o
 -22   0   2       10.67       -1.50     11.69 o
 -21   0   2        1.20       12.34     11.19 o
 -20   0   2       17.72       17.31     15.69 o
 -19   0   2       17.84       14.38     10.06 o
 -18   0   2       25.33       18.50      9.91 o
 -17   0   2        1.11       -6.97      7.41 o
 -16   0   2      155.94      157.41     11.03 o
 -15   0   2      341.92      411.17     15.72 o
 -14   0   2     1253.99     1206.06     35.94 o
 -13   0   2        1.49       -3.19      5.06 o
 -12   0   2      200.34      216.79     10.75 o
 -11   0   2     1442.26     1452.66     35.88 o
 -10   0   2       99.56       95.69      7.13 o
  -9   0   2      379.70      392.16     19.28 o
  -8   0   2       63.92       41.22      5.81 o
  -7   0   2      726.21      637.29     21.09 o
  -6   0   2     1395.79     1360.81     27.22 o
  -5   0   2     1599.25     1377.65     25.75 o
  -4   0   2      660.68      644.17     16.94 o
  -3   0   2     7319.02     7065.03     45.78 o
  -2   0   2    10535.41    10647.76     50.69 o
  -1   0   2     4571.78     4867.01     32.22 o
   0   0   2      749.63      675.64     13.53 o
   1   0   2     6916.06     6982.28     40.13 o
   2   0   2       48.05       30.72      3.03 o
   3   0   2    11744.38    11778.16     62.06 o
   4   0   2      169.69      177.57      5.88 o
   5   0   2       17.95       19.88      3.63 o
   6   0   2        7.54        0.94      3.34 o
   7   0   2      397.47      387.48     18.22 o
   8   0   2     1152.10     1076.96     29.75 o
   9   0   2     7570.09     7571.45     75.75 o
  10   0   2       71.73       43.38     10.13 o
  11   0   2        8.29        2.34      5.47 o
  12   0   2      400.50      327.63     15.00 o
  13   0   2       22.57        9.38      7.38 o
  14   0   2       40.19       33.53      8.19 o
  15   0   2        8.61       15.84      9.50 o
  16   0   2        7.80        6.41      5.84 o
  17   0   2       15.39       -2.50      7.69 o
  18   0   2        0.77        1.69      7.88 o
  19   0   2       65.15       87.28     14.78 o
  20   0   2       10.39        3.94      8.78 o
  21   0   2        1.46        7.19      9.16 o
  22   0   2        3.79       -5.31      6.25 o
 -22   1   2        0.23       -4.67      4.67 o
 -21   1   2       26.84       23.61     12.20 o
 -20   1   2        5.96        2.13      6.29 o
 -19   1   2        2.64        8.35      7.43 o
 -18   1   2       49.79       67.89     10.28 o
 -17   1   2      190.25      228.21     32.45 o
 -16   1   2        8.02        0.81      5.48 o
 -15   1   2      536.50      563.49     54.42 o
 -14   1   2      603.12      621.47     73.30 o
 -13   1   2        7.56        4.29      4.49 o
 -12   1   2       93.59       96.06     10.42 o
 -11   1   2        5.55        6.82      3.17 o
 -10   1   2      202.13      216.36     22.61 o
  -9   1   2      173.53      196.03     20.63 o
  -8   1   2      165.83      149.17     19.25 o
  -7   1   2     1039.72     1058.60     83.17 o
  -6   1   2        1.86        3.28      6.28 o
  -5   1   2       17.57       11.89      2.40 o
  -4   1   2      222.71      220.56      7.39 o
  -3   1   2     1107.10     1151.77     14.92 o
  -2   1   2       13.28       12.09      1.80 o
  -1   1   2     3390.51     3227.13     97.10 o
   0   1   2     2752.09     2756.20     74.39 o
   1   1   2    14388.48    14242.73    213.05 o
   2   1   2      633.24      606.50     20.22 o
   3   1   2    25534.07    24899.84     98.00 o
   4   1   2      851.48      842.55     22.39 o
   5   1   2       44.91       43.31      4.77 o
   6   1   2      233.63      248.91     16.89 o
   7   1   2       94.98      104.49      4.63 o
   8   1   2       58.71       80.53     17.56 o
   9   1   2      694.90      769.77     18.24 o
  10   1   2        1.49        2.90      5.80 o
  11   1   2       12.06       13.58      5.70 o
  12   1   2       22.82       31.14      4.71 o
  13   1   2        0.48        0.91      3.52 o
  14   1   2       28.60       20.98      5.21 o
  15   1   2       24.70       29.25      8.28 o
  16   1   2        0.01       -2.56      4.88 o
  17   1   2        3.55       -6.81      6.81 o
  18   1   2       27.29       11.73      9.94 o
  19   1   2        0.06       -2.47      5.89 o
  20   1   2        0.00       -1.55      4.78 o
  21   1   2        2.81       -0.47      5.77 o
  22   1   2        3.16        7.85      8.23 o
 -22   2   2        2.87        1.75      9.78 o
 -21   2   2       10.56       10.00     12.22 o
 -20   2   2        0.19       -0.56      9.13 o
 -19   2   2        0.78       -6.91      6.91 o
 -18   2   2        6.60        1.75      9.03 o
 -17   2   2       76.49       99.03     15.28 o
 -16   2   2       48.03       54.16      9.00 o
 -15   2   2      129.89      177.66     11.22 o
 -14   2   2      283.76      316.19     12.75 o
 -13   2   2       14.76       23.16      6.94 o
 -12   2   2      545.72      678.17     25.59 o
 -11   2   2        3.37        8.47      4.66 o
 -10   2   2       92.85      112.22      7.72 o
  -9   2   2      175.74      190.35      8.72 o
  -8   2   2      724.94      785.11     25.34 o
  -7   2   2     1331.29     1481.34     31.50 o
  -6   2   2      242.52      258.60      8.16 o
  -5   2   2     1698.54     1779.51     31.88 o
  -4   2   2       34.52       43.81      3.97 o
  -3   2   2     3343.86     3418.61     39.03 o
  -2   2   2      202.10      209.44      7.34 o
  -1   2   2      761.67      765.30     19.13 o
   0   2   2     2653.07     2611.06     32.59 o
   1   2   2    30788.07    31247.55    109.31 o
   2   2   2    20426.53    20629.04     91.78 o
   3   2   2      796.09      840.05     21.31 o
   4   2   2        0.01       -1.97      2.94 o
   5   2   2      364.68      409.20     17.97 o
   6   2   2     2048.28     2112.86     36.66 o
   7   2   2      882.62     1007.12     26.69 o
   8   2   2       46.48       54.94      6.53 o
   9   2   2        8.05       18.88      5.34 o
  10   2   2        8.03       10.28      4.03 o
  11   2   2       71.32       81.69      7.78 o
  12   2   2       28.23       20.31      7.06 o
  13   2   2        0.14        4.09      5.09 o
  14   2   2        3.55        9.72      5.63 o
  15   2   2        3.94        1.13      6.13 o
  16   2   2       14.52       -6.00      6.00 o
  17   2   2       21.25       16.47     11.13 o
  18   2   2       44.83       32.31     15.44 o
  19   2   2       35.31       40.69     12.81 o
  20   2   2        1.13        5.66      9.03 o
  21   2   2        4.42        3.25      8.41 o
  22   2   2        0.18       -6.19      8.31 o
 -22   3   2        4.83        7.16     11.72 o
 -21   3   2        4.12       24.47     11.16 o
 -20   3   2       11.57       19.19     12.59 o
 -19   3   2        0.22        4.56      9.38 o
 -18   3   2       13.13       19.25     11.19 o
 -17   3   2       17.46       14.06     12.47 o
 -16   3   2       24.84       17.88     10.06 o
 -15   3   2       62.88       61.00      8.53 o
 -14   3   2       64.87       60.19     10.09 o
 -13   3   2        6.64       15.72      6.44 o
 -12   3   2        1.37        3.63      4.88 o
 -11   3   2       83.20       60.94      8.63 o
 -10   3   2        2.25        5.84      5.91 o
  -9   3   2      417.87      379.35     12.25 o
  -8   3   2       55.11       50.34      7.34 o
  -7   3   2      539.53      622.48     22.84 o
  -6   3   2       54.81       37.72      5.84 o
  -5   3   2       16.05        0.06      4.84 o
  -4   3   2      429.71      415.98     19.06 o
  -3   3   2       23.61       22.00      4.06 o
  -2   3   2      157.56      151.66      6.59 o
  -1   3   2       47.99       49.34      4.34 o
   0   3   2      962.46      979.33     23.56 o
   1   3   2     1329.55     1377.62     28.09 o
   2   3   2       37.67       34.47      4.75 o
   3   3   2       11.29        3.19      3.97 o
   4   3   2      197.10      215.07      8.28 o
   5   3   2      939.69      966.77     26.19 o
   6   3   2      323.33      369.66     11.69 o
   7   3   2       96.08      108.16      7.34 o
   8   3   2        0.02        1.72      4.75 o
   9   3   2      221.58      246.44     11.47 o
  10   3   2       37.27       24.50      6.28 o
  11   3   2        4.41        5.25      6.22 o
  12   3   2        2.23        4.84      5.13 o
  13   3   2        1.12       -4.63      4.63 o
  14   3   2        8.24       -0.53      5.81 o
  15   3   2       24.57       -8.53      8.53 o
  16   3   2        5.43       -4.94      7.69 o
  17   3   2       39.66       34.38     12.22 o
  18   3   2       49.88       72.88     12.41 o
  19   3   2       20.08       47.19     12.03 o
  20   3   2        0.07       -5.84      6.19 o
  21   3   2        0.27        2.66      9.25 o
 -21   4   2        0.17        2.38      8.03 o
 -20   4   2       15.77       28.66     12.59 o
 -19   4   2        4.18        6.66      9.63 o
 -18   4   2       25.48       39.09     11.38 o
 -17   4   2        0.21       -0.84      6.97 o
 -16   4   2        0.29       -6.84      7.09 o
 -15   4   2        7.47       19.38      9.47 o
 -14   4   2       16.85       21.41      6.03 o
 -13   4   2      159.13      210.60     12.09 o
 -12   4   2        1.17        7.38      6.31 o
 -11   4   2        0.46       -0.75      5.25 o
 -10   4   2      157.24      179.29      9.44 o
  -9   4   2       14.02       18.69      5.94 o
  -8   4   2      555.27      668.51     25.00 o
  -7   4   2       93.18      121.47      7.16 o
  -6   4   2     1539.82     1708.10     36.63 o
  -5   4   2      984.80     1173.84     29.91 o
  -4   4   2        8.77        8.91      6.81 o
  -3   4   2      102.13      103.88      7.13 o
  -2   4   2       27.12       27.59      4.56 o
  -1   4   2      126.38      142.94      6.81 o
   0   4   2        0.18        0.78      3.56 o
   1   4   2        2.44       -2.63      3.63 o
   2   4   2       99.05      105.28      6.50 o
   3   4   2      497.67      563.23     21.53 o
   4   4   2      803.75      879.24     26.59 o
   5   4   2      584.56      614.51     23.34 o
   6   4   2     1145.12     1322.34     32.75 o
   7   4   2       27.63       36.72      6.66 o
   8   4   2       14.75       11.34      4.72 o
   9   4   2        1.07        2.34      4.66 o
  10   4   2        4.24        3.16      6.13 o
  11   4   2        7.40       -0.25      5.16 o
  12   4   2      119.91      149.91     11.22 o
  13   4   2       24.96       35.03      6.78 o
  14   4   2       62.54      115.78     10.91 o
  15   4   2        2.46        4.88      8.44 o
  16   4   2       12.82       21.38      9.81 o
  17   4   2        9.57       11.03     10.50 o
  18   4   2        1.58        0.25      8.09 o
  19   4   2        2.40        4.28      8.28 o
  20   4   2        5.23       24.16     12.38 o
  21   4   2        0.26       -4.47      9.69 o
 -20   5   2        5.27        8.75     10.38 o
 -19   5   2        3.69        7.28      9.72 o
 -18   5   2        2.10        9.63      9.25 o
 -17   5   2        5.93        7.19      8.00 o
 -16   5   2        0.03        2.50      8.41 o
 -15   5   2        6.40        0.59      7.94 o
 -14   5   2       29.96       29.31      9.78 o
 -13   5   2        3.86       12.69      6.75 o
 -12   5   2        0.51        4.69      6.25 o
 -11   5   2       48.87       55.53     10.09 o
 -10   5   2      106.20      106.25      8.94 o
  -9   5   2       18.75        7.44      6.28 o
  -8   5   2        0.01       -4.22      4.22 o
  -7   5   2      300.24      326.32     12.53 o
  -6   5   2        2.77       -2.69      4.25 o
  -5   5   2       43.81       37.38      6.25 o
  -4   5   2      250.91      287.85     11.09 o
  -3   5   2     1358.29     1539.00     35.66 o
  -2   5   2      240.16      233.38      9.34 o
  -1   5   2       94.86       94.97      7.13 o
   0   5   2      805.33      831.42     26.00 o
   1   5   2        2.61        1.13      4.03 o
   2   5   2       37.86       41.38      6.78 o
   3   5   2        6.85        3.16      5.81 o
   4   5   2      342.86      338.10     11.63 o
   5   5   2       32.77       38.75      6.56 o
   6   5   2      477.45      448.26     23.28 o
   7   5   2      221.37      190.57     11.19 o
   8   5   2        0.00        1.78      5.19 o
   9   5   2        2.85        6.88      6.25 o
  10   5   2       58.20       49.91      7.63 o
  11   5   2        0.49       -2.59      5.28 o
  12   5   2        2.38       -3.03      6.53 o
  13   5   2        1.08        3.13      7.47 o
  14   5   2       24.28        8.38     12.31 o
  15   5   2        4.01        7.22      8.66 o
  16   5   2       25.82       45.47     11.69 o
  17   5   2        5.68        7.66     10.75 o
  18   5   2        0.36       -6.13      7.03 o
  19   5   2        0.81       -7.84      7.84 o
  20   5   2       28.86       25.56     14.97 o
 -19   6   2        6.19       -7.13     10.91 o
 -18   6   2       15.66       15.03     11.41 o
 -17   6   2        1.16        3.00      8.28 o
 -16   6   2        1.65        2.56      8.00 o
 -15   6   2        1.41       -7.31      7.31 o
 -14   6   2        6.83       -2.28      7.09 o
 -13   6   2       19.28        7.91      9.34 o
 -12   6   2       85.49       83.66     13.22 o
 -11   6   2        4.76        9.41      6.03 o
 -10   6   2       23.94       20.97      6.47 o
  -9   6   2       10.51        7.00      5.09 o
  -8   6   2        0.25       -2.09      6.44 o
  -7   6   2        0.96        8.44      5.41 o
  -6   6   2       77.01       93.38      7.41 o
  -5   6   2        5.80        8.34      4.50 o
  -4   6   2       10.43        8.38      5.13 o
  -3   6   2       54.50       47.03      7.09 o
  -2   6   2      196.12      211.50      9.97 o
  -1   6   2      372.71      403.85     13.53 o
   0   6   2       13.88       16.25      7.56 o
   1   6   2        7.83       10.34      4.97 o
   2   6   2       50.91       55.53      6.16 o
   3   6   2       15.19       22.44      6.31 o
   4   6   2       76.24       83.47      7.34 o
   5   6   2      229.30      269.16     11.13 o
   6   6   2       36.70       49.41      9.16 o
   7   6   2        3.53       15.34      5.13 o
   8   6   2       11.40       15.06      6.22 o
   9   6   2      138.20      145.63     10.47 o
  10   6   2       22.37       34.19      7.00 o
  11   6   2       24.16        6.06      8.91 o
  12   6   2        8.44       -7.16      7.16 o
  13   6   2        2.28       11.25     10.38 o
  14   6   2        9.05       -3.16      7.66 o
  15   6   2        6.29        9.03      8.91 o
  16   6   2        0.65       -5.78      7.19 o
  17   6   2        2.74       -7.75      7.75 o
  18   6   2        4.39        0.69      8.91 o
  19   6   2        1.32       -5.09      7.31 o
 -18   7   2       25.60        3.63     12.69 o
 -17   7   2        0.15        2.00      7.56 o
 -16   7   2        3.96       -5.72      7.44 o
 -15   7   2        3.09       -5.22      7.91 o
 -14   7   2        3.07        4.91      9.47 o
 -13   7   2        0.45       -6.66      6.97 o
 -12   7   2       45.25       24.59     13.53 o
 -11   7   2        0.03        4.66      8.00 o
 -10   7   2       31.84       44.72     11.88 o
  -9   7   2        1.37        3.56      4.69 o
  -8   7   2        2.80       -3.53      4.88 o
  -7   7   2       43.23       39.88      8.31 o
  -6   7   2       27.03       25.28      6.84 o
  -5   7   2       22.65       26.56      7.03 o
  -4   7   2        0.78        0.13      7.81 o
  -3   7   2       65.64       81.22      7.44 o
  -2   7   2       50.42       57.16      6.88 o
  -1   7   2        1.71       -2.78      5.63 o
   0   7   2        2.30       10.78      5.13 o
   1   7   2       41.21       49.09      7.38 o
   2   7   2       28.55       31.75      6.97 o
   3   7   2        8.23        8.16      9.16 o
   4   7   2      180.24      180.16     11.16 o
   5   7   2      205.32      232.51     11.84 o
   6   7   2       49.20       15.88      7.38 o
   7   7   2       14.16        8.16      7.34 o
   8   7   2       87.86       68.91      9.63 o
   9   7   2       11.50       -3.19      7.72 o
  10   7   2        1.64        2.59      6.44 o
  11   7   2       27.48        4.88      9.38 o
  12   7   2        1.66        3.63      7.91 o
  13   7   2        7.72       -1.13      8.31 o
  14   7   2        6.33        1.88      8.84 o
  15   7   2        2.60        7.28      9.72 o
  16   7   2        0.83       -5.03      6.94 o
  17   7   2        1.72       -2.72      9.13 o
 -16   8   2        0.58        6.94      8.13 o
 -15   8   2        3.54        1.31      8.59 o
 -14   8   2        0.81       12.63      9.97 o
 -13   8   2        7.26        4.22      8.66 o
 -12   8   2       22.68       12.25     16.31 o
 -11   8   2       17.66       11.75     12.56 o
 -10   8   2        8.61        3.09      8.25 o
  -9   8   2        4.59       -3.69      7.28 o
  -8   8   2       78.89       91.94     15.44 o
  -7   8   2       14.38       25.31      9.91 o
  -6   8   2       26.16       25.91      9.75 o
  -5   8   2        8.28       15.22      7.91 o
  -4   8   2        7.26        4.69      9.59 o
  -3   8   2       11.28       17.84      6.53 o
  -2   8   2       64.41       74.35      8.69 o
  -1   8   2        1.39       13.44      6.72 o
   0   8   2       41.88       58.53      8.66 o
   1   8   2       20.42       20.28      6.06 o
   2   8   2        5.08        7.84      6.06 o
   3   8   2       11.98       13.91      9.41 o
   4   8   2       20.89       24.41      8.03 o
   5   8   2       11.04       14.56      6.75 o
   6   8   2      331.86      392.10     21.59 o
   7   8   2       25.13       17.50     11.34 o
   8   8   2        0.00        4.00      7.88 o
   9   8   2        4.02       -1.63      7.34 o
  10   8   2       23.05       29.78     10.31 o
  11   8   2       12.14        2.63      9.63 o
  12   8   2       32.01       63.88     18.31 o
  13   8   2        0.57       -1.59      8.66 o
  14   8   2        2.75       -4.94      8.69 o
  15   8   2        0.38       -3.91      8.50 o
  16   8   2        2.25       -2.72      8.00 o
 -14   9   2        0.28       10.50     10.59 o
 -13   9   2        6.95        2.56     10.38 o
 -12   9   2        6.17       -5.00     10.78 o
 -11   9   2       11.43        2.03      8.13 o
 -10   9   2        1.81       -3.25      6.47 o
  -9   9   2        0.52        6.91      9.88 o
  -8   9   2        0.02       -3.06      8.59 o
  -7   9   2       37.72       86.60     16.13 o
  -6   9   2        0.03        2.06      8.09 o
  -5   9   2        2.68        8.13      7.94 o
  -4   9   2       40.64       54.91     12.81 o
  -3   9   2       22.36       10.19     13.97 o
  -2   9   2       17.67       10.63      9.78 o
  -1   9   2       42.01       40.56     10.88 o
   0   9   2        3.36        6.13      9.94 o
   1   9   2       22.37       13.81     13.09 o
   2   9   2       17.03        0.75      8.63 o
   3   9   2       60.67       48.13     14.31 o
   4   9   2       23.05       11.38     10.50 o
   5   9   2       45.76       47.03     11.81 o
   6   9   2       11.93       12.91     11.53 o
   7   9   2        0.82        5.22      9.16 o
   8   9   2        0.51        1.44      9.47 o
   9   9   2        0.13       -1.09      8.25 o
  10   9   2        3.80       -3.94      8.25 o
  11   9   2        0.76       -1.44      9.38 o
  12   9   2        4.89       -4.19      8.91 o
  13   9   2        0.05        4.22     10.13 o
  14   9   2        4.82       -1.66     10.38 o
 -11  10   2        3.21        5.97     11.28 o
 -10  10   2        8.22       13.50     14.22 o
  -9  10   2        0.41       -8.75      8.75 o
  -8  10   2        9.66       -1.56      8.00 o
  -7  10   2        4.82       12.94     11.44 o
  -6  10   2       38.73       31.22     13.31 o
  -5  10   2       17.95       25.97     16.13 o
  -4  10   2        2.11       -0.41      8.47 o
  -3  10   2        8.59       23.75     10.31 o
  -2  10   2        0.08        3.59      7.97 o
  -1  10   2        1.10        2.63      9.94 o
   0  10   2       11.23        5.97      9.13 o
   1  10   2        2.32       -6.53      6.53 o
   2  10   2        0.01        2.13      8.13 o
   3  10   2        0.28        0.69      6.97 o
   4  10   2       14.90       35.38     12.13 o
   5  10   2       21.84       22.75     17.50 o
   6  10   2        5.00        4.13      9.47 o
   7  10   2       10.04       15.44     11.53 o
   8  10   2        0.01        1.94      8.72 o
   9  10   2        0.62       -6.53      6.53 o
  10  10   2       11.71       16.03     17.28 o
  11  10   2        0.79       -7.81      7.81 o
  -7  11   2        0.54       -5.78      9.53 o
  -6  11   2        3.39       -0.16      8.47 o
  -5  11   2        0.60       -9.97      9.97 o
  -4  11   2        7.05       12.28     11.34 o
  -3  11   2        8.55       15.84     11.09 o
  -2  11   2        0.61       -2.50      8.97 o
  -1  11   2       11.51        4.47      8.81 o
   0  11   2        3.57       11.28     10.53 o
   1  11   2        2.22       -0.06      9.75 o
   2  11   2        0.21       -4.97      9.16 o
   3  11   2        0.02        2.78     10.28 o
   4  11   2        3.83       -8.13      9.22 o
   5  11   2       18.83        5.34     10.56 o
   6  11   2        0.27       -4.13     10.06 o
   7  11   2        0.59       -2.78      8.22 o
 -22   1   3        0.20        0.65      6.14 o
 -21   1   3        0.84       -0.97      5.83 o
 -20   1   3        3.53        4.79      5.19 o
 -19   1   3        0.01       -0.52      4.77 o
 -18   1   3       16.99        8.35      7.30 o
 -17   1   3       94.42       90.56     13.98 o
 -16   1   3        3.07       -4.48      4.94 o
 -15   1   3      575.73      594.44     14.26 o
 -14   1   3       84.42       81.30     12.36 o
 -13   1   3      259.91      269.39     26.48 o
 -12   1   3      285.99      292.11     16.39 o
 -11   1   3      624.93      618.45     16.19 o
 -10   1   3       10.17        6.13      2.87 o
  -9   1   3      120.04      124.00     18.88 o
  -8   1   3     1007.07     1018.07     61.50 o
  -7   1   3      836.99      865.66     17.04 o
  -6   1   3      347.63      301.55     18.44 o
  -5   1   3      176.96      171.03      4.26 o
  -4   1   3       15.96       20.26      5.27 o
  -3   1   3      486.43      480.30     36.53 o
  -2   1   3      646.07      608.83     35.67 o
  -1   1   3      225.52      207.22     11.52 o
   0   1   3     2805.20     2536.40    162.96 o
   1   1   3      626.19      555.59     11.02 o
   2   1   3     6152.01     5984.98    162.86 o
   3   1   3     9314.88     8821.36    128.55 o
   4   1   3      569.19      583.15     13.06 o
   5   1   3      204.76      220.61      5.32 o
   6   1   3      244.19      233.96      9.92 o
   7   1   3      271.92      285.84      9.52 o
   8   1   3      395.34      437.29     13.45 o
   9   1   3       37.25       39.98      8.05 o
  10   1   3      209.52      241.01      6.68 o
  11   1   3        9.52       17.73      6.63 o
  12   1   3       39.83       45.02      4.89 o
  13   1   3       19.78       26.81      6.25 o
  14   1   3        2.65       -0.09      4.55 o
  15   1   3        0.08        3.28      4.09 o
  16   1   3      118.22      143.36     14.97 o
  17   1   3       11.61       10.30      7.34 o
  18   1   3        8.50        4.79      6.28 o
  19   1   3       39.42       29.23      8.18 o
  20   1   3        2.60       10.73      6.15 o
  21   1   3        0.69        4.42      4.85 o
  22   1   3        0.04       -3.04      4.81 o
 -22   2   3        0.02        6.66      8.47 o
 -21   2   3        5.82       11.66     11.22 o
 -20   2   3        5.07        1.81      7.97 o
 -19   2   3        0.74        7.41      9.28 o
 -18   2   3        0.34        6.56      6.75 o
 -17   2   3       43.37        3.19      9.44 o
 -16   2   3        0.82       -6.25      6.25 o
 -15   2   3      508.83      468.01     15.63 o
 -14   2   3       48.88       30.09      6.81 o
 -13   2   3      115.35       91.25      9.28 o
 -12   2   3       45.59       40.91      6.25 o
 -11   2   3       10.39        3.63      5.75 o
 -10   2   3      298.90      314.88     10.72 o
  -9   2   3        0.08        1.78      3.78 o
  -8   2   3       18.72       12.44      3.72 o
  -7   2   3     1957.06     1846.63     34.28 o
  -6   2   3       22.44       10.19      4.06 o
  -5   2   3      247.88      244.22      8.03 o
  -4   2   3       70.20       69.72      4.72 o
  -3   2   3      564.79      572.86     18.03 o
  -2   2   3      857.92      816.05     20.31 o
  -1   2   3      290.99      268.57      8.00 o
   0   2   3     7655.81     7321.94     55.66 o
   1   2   3     3968.80     3821.18     41.09 o
   2   2   3     4760.17     4558.75     45.66 o
   3   2   3     1862.98     1761.01     30.50 o
   4   2   3      565.34      562.95     20.19 o
   5   2   3       90.19      110.03      5.78 o
   6   2   3      459.03      414.85     18.53 o
   7   2   3      680.32      684.05     23.25 o
   8   2   3        0.01        0.38      3.09 o
   9   2   3       43.50       54.16      6.47 o
  10   2   3     1124.99     1299.12     32.31 o
  11   2   3       38.32       51.47      7.47 o
  12   2   3      166.58      210.79      9.84 o
  13   2   3        2.85        8.72      5.63 o
  14   2   3       14.01       27.47      6.09 o
  15   2   3        0.15       -0.72      5.56 o
  16   2   3       27.69       33.53      9.91 o
  17   2   3        0.45        0.22      6.44 o
  18   2   3        0.00       -2.50      6.44 o
  19   2   3        8.45       15.97     11.09 o
  20   2   3        2.49       -2.34      8.22 o
  21   2   3        0.87       -7.69      7.69 o
 -22   3   3        0.26        4.97     11.03 o
 -21   3   3        6.75        7.53     11.50 o
 -20   3   3        4.41       10.31     10.56 o
 -19   3   3        6.89        3.59      9.06 o
 -18   3   3        9.74       14.59     10.91 o
 -17   3   3       47.19       45.00     10.84 o
 -16   3   3       40.20       41.25     10.22 o
 -15   3   3       86.85       85.47      8.09 o
 -14   3   3        6.88        9.31      5.75 o
 -13   3   3      232.25      266.63     11.59 o
 -12   3   3        3.03        4.38      5.13 o
 -11   3   3       34.14       29.25      5.44 o
 -10   3   3       24.36       21.63      4.81 o
  -9   3   3       11.98        4.03      5.84 o
  -8   3   3      124.26      127.72      7.31 o
  -7   3   3        6.30        4.75      3.28 o
  -6   3   3       89.78      101.60      7.53 o
  -5   3   3      669.94      672.73     22.09 o
  -4   3   3       23.72       17.91      3.69 o
  -3   3   3       99.39      100.22      5.59 o
  -2   3   3     1967.45     2029.20     33.88 o
  -1   3   3     2235.34     2215.83     35.16 o
   0   3   3      132.63      135.82      6.09 o
   1   3   3      115.20      134.38      6.25 o
   2   3   3     1444.01     1427.56     28.94 o
   3   3   3     1508.07     1539.06     30.53 o
   4   3   3        0.00        3.69      5.13 o
   5   3   3      448.68      433.29     18.16 o
   6   3   3     1830.33     1990.23     36.34 o
   7   3   3       42.93       31.25      5.09 o
   8   3   3       65.69       56.59      6.66 o
   9   3   3        7.53       10.66      3.84 o
  10   3   3      110.55      105.10      7.69 o
  11   3   3       79.93       77.31      7.06 o
  12   3   3      130.59      124.07     11.09 o
  13   3   3       19.95       18.31      6.09 o
  14   3   3        6.62       10.03      4.78 o
  15   3   3        2.99        4.59      7.06 o
  16   3   3       27.67       19.22     15.16 o
  17   3   3        2.32       13.41      7.94 o
  18   3   3       19.31       11.41      8.50 o
  19   3   3        5.25       15.84      8.75 o
  20   3   3        0.94        2.63      7.06 o
  21   3   3        7.01        8.41     10.31 o
 -21   4   3        0.29        1.03      7.00 o
 -20   4   3        1.17       15.03      8.59 o
 -19   4   3        0.44       -3.50      7.88 o
 -18   4   3       14.10       11.09     10.91 o
 -17   4   3        7.29       -5.44      5.72 o
 -16   4   3       10.27       -4.88      6.78 o
 -15   4   3       26.40        3.22      7.81 o
 -14   4   3       27.97        4.38      6.56 o
 -13   4   3      119.54      116.10      8.97 o
 -12   4   3      106.03      108.66      8.09 o
 -11   4   3       11.57        9.25      4.63 o
 -10   4   3      422.29      432.42     13.50 o
  -9   4   3      111.74       89.75      7.28 o
  -8   4   3      150.77      156.47      7.88 o
  -7   4   3       45.71       45.78      5.72 o
  -6   4   3      107.05      109.56      7.44 o
  -5   4   3     1858.33     1909.17     37.53 o
  -4   4   3        2.47        2.84      3.34 o
  -3   4   3       41.42       25.41      4.91 o
  -2   4   3       66.37       65.06      5.31 o
  -1   4   3      555.19      559.51     20.50 o
   0   4   3     1015.19     1157.81     27.41 o
   1   4   3        0.21        5.13      3.50 o
   2   4   3     1419.08     1511.10     31.75 o
   3   4   3     5781.81     5798.31     61.94 o
   4   4   3       52.30       63.00      5.44 o
   5   4   3      442.13      458.20     19.41 o
   6   4   3       31.16       36.69      4.66 o
   7   4   3       17.29       13.59      4.34 o
   8   4   3        8.22        6.06      6.41 o
   9   4   3      329.65      361.51     12.00 o
  10   4   3       31.29       35.09      5.75 o
  11   4   3        1.17        0.44      4.38 o
  12   4   3       11.17       16.16      5.19 o
  13   4   3        3.47       -4.19      4.97 o
  14   4   3       10.60       16.09      7.59 o
  15   4   3        5.13        9.13      9.72 o
  16   4   3        5.08       16.97     11.63 o
  17   4   3        7.83       14.69      9.50 o
  18   4   3        3.02        1.44      9.31 o
  19   4   3        7.07        0.28      8.50 o
  20   4   3        0.45       -5.78      8.56 o
 -20   5   3        1.41        4.13     11.00 o
 -19   5   3        3.94        9.09      9.59 o
 -18   5   3       14.49       12.66     10.59 o
 -17   5   3        4.07       10.38     10.66 o
 -16   5   3        1.09       18.00      7.38 o
 -15   5   3        2.42       11.53      7.59 o
 -14   5   3       29.48       43.13      8.56 o
 -13   5   3        0.49       13.47      5.16 o
 -12   5   3       18.70       22.94      6.91 o
 -11   5   3       44.66       39.31      6.22 o
 -10   5   3      107.48      113.28      8.56 o
  -9   5   3       23.83       26.28      5.41 o
  -8   5   3       77.34       81.91      6.69 o
  -7   5   3        5.01        9.50      4.50 o
  -6   5   3        5.16        9.09      4.03 o
  -5   5   3       92.65       96.31      8.13 o
  -4   5   3      113.93      129.85      7.88 o
  -3   5   3       10.55       21.41      4.38 o
  -2   5   3      134.92      135.94      7.50 o
  -1   5   3      559.62      594.61     22.34 o
   0   5   3        0.19        4.97      3.16 o
   1   5   3       35.71       35.31      5.38 o
   2   5   3      347.48      376.70     17.75 o
   3   5   3        1.36       -2.72      3.69 o
   4   5   3      338.20      374.35     12.03 o
   5   5   3      170.34      177.19      8.69 o
   6   5   3      244.73      262.19     11.88 o
   7   5   3        2.51        9.25      6.25 o
   8   5   3        2.35       -0.72      4.16 o
   9   5   3      234.50      245.10     10.69 o
  10   5   3        7.79        8.50      5.72 o
  11   5   3      145.06      160.00      9.25 o
  12   5   3        9.66       11.94      6.50 o
  13   5   3        0.60       -0.50      7.25 o
  14   5   3        2.02       -3.44      5.81 o
  15   5   3        5.15        4.94      8.78 o
  16   5   3       24.84       23.81     10.78 o
  17   5   3        7.81       10.28      9.91 o
  18   5   3        3.97        4.31      8.97 o
  19   5   3       19.04       13.88     17.03 o
 -19   6   3        0.42        3.34      9.06 o
 -18   6   3       11.61        0.06      9.78 o
 -17   6   3        5.86        1.41      8.78 o
 -16   6   3        7.86        7.06      9.31 o
 -15   6   3        0.15       -5.44      6.72 o
 -14   6   3        8.49       -1.09      7.16 o
 -13   6   3      100.17      101.91     12.81 o
 -12   6   3        3.45        0.75      6.94 o
 -11   6   3        0.10        6.06      5.09 o
 -10   6   3        3.80       -0.69      5.41 o
  -9   6   3        4.94       -5.59      6.69 o
  -8   6   3        1.73       -2.41      4.88 o
  -7   6   3        3.24       11.38      5.72 o
  -6   6   3       17.04        9.13      7.91 o
  -5   6   3      155.29      157.60      8.69 o
  -4   6   3      404.98      429.01     15.34 o
  -3   6   3       21.14        5.72      7.63 o
  -2   6   3        1.99        8.13      4.72 o
  -1   6   3      468.61      485.29     22.28 o
   0   6   3       16.40       17.78      7.00 o
   1   6   3       75.63       84.41      6.88 o
   2   6   3      160.33      178.91      8.72 o
   3   6   3        0.02        1.91      4.06 o
   4   6   3       56.91       59.75      6.28 o
   5   6   3        0.08        2.66      6.25 o
   6   6   3        1.44        1.81      4.44 o
   7   6   3      315.64      344.26     12.41 o
   8   6   3      399.09      446.45     14.16 o
   9   6   3      194.16      220.82     11.13 o
  10   6   3       23.96       21.75      5.44 o
  11   6   3        0.33       -1.84      7.25 o
  12   6   3        0.01       -3.88      6.66 o
  13   6   3       36.43       39.44     11.06 o
  14   6   3       49.61       50.75     13.03 o
  15   6   3        9.30        3.59     10.00 o
  16   6   3        0.19       -4.72      4.72 o
  17   6   3        9.60       21.00     10.47 o
  18   6   3        0.57        2.16      7.28 o
 -18   7   3        0.01       -4.25      9.06 o
 -17   7   3        0.66       10.03     10.31 o
 -16   7   3        7.37       -5.53      7.06 o
 -15   7   3        3.72       13.06      9.03 o
 -14   7   3        0.00        9.44      9.22 o
 -13   7   3        7.99        4.91      8.47 o
 -12   7   3       15.50        4.13     10.56 o
 -11   7   3       79.00       85.03     11.97 o
 -10   7   3       16.54       20.50      8.81 o
  -9   7   3        0.00        4.81      4.94 o
  -8   7   3        3.23        3.09      4.81 o
  -7   7   3        0.64        7.31      4.94 o
  -6   7   3        2.84        2.72      4.50 o
  -5   7   3       23.62       16.44      6.84 o
  -4   7   3       27.12       28.97      5.75 o
  -3   7   3       28.49       29.75      6.31 o
  -2   7   3       43.72       43.81      6.41 o
  -1   7   3      175.25      194.94     12.06 o
   0   7   3       18.69       17.09      5.50 o
   1   7   3       27.06       33.53      5.78 o
   2   7   3       36.95       43.59      6.41 o
   3   7   3       95.00       95.69      9.63 o
   4   7   3      390.97      419.38     13.84 o
   5   7   3        8.91        6.88      4.91 o
   6   7   3      404.85      438.01     14.47 o
   7   7   3        1.16        1.31      5.66 o
   8   7   3       16.55       24.47      7.00 o
   9   7   3        2.16        0.78      7.56 o
  10   7   3        0.76        7.97      7.75 o
  11   7   3        0.07       -3.31      5.88 o
  12   7   3        3.74       -1.25      6.22 o
  13   7   3       15.32       13.28      9.34 o
  14   7   3        0.39       -4.88      5.59 o
  15   7   3        0.00       -1.81      6.69 o
  16   7   3        4.50        8.53      9.56 o
  17   7   3        0.45       -7.06      7.06 o
 -16   8   3        0.38       -7.03      7.50 o
 -15   8   3        7.43       22.50     17.16 o
 -14   8   3        1.79       -7.25      7.25 o
 -13   8   3       14.59        1.09      7.84 o
 -12   8   3       27.06       26.91     11.03 o
 -11   8   3        8.81       -1.06      7.81 o
 -10   8   3        0.20        0.75      7.56 o
  -9   8   3        5.13        3.28      7.69 o
  -8   8   3        8.73       13.00      7.97 o
  -7   8   3       15.39        4.25      8.81 o
  -6   8   3       11.33        2.78     10.47 o
  -5   8   3       21.27        7.53      8.31 o
  -4   8   3       12.77       18.34      7.06 o
  -3   8   3        1.53       -1.28      4.75 o
  -2   8   3       80.87       95.16      8.06 o
  -1   8   3       23.50       25.66      5.94 o
   0   8   3        6.90       11.09      5.41 o
   1   8   3       37.66       39.72      6.22 o
   2   8   3        0.20       -5.38      5.38 o
   3   8   3       68.66       70.03      7.88 o
   4   8   3        0.14       -0.25      4.47 o
   5   8   3        5.96       18.25      8.53 o
   6   8   3       61.49       66.31     11.72 o
   7   8   3        0.17       -4.19      6.72 o
   8   8   3        1.69       -2.22      7.09 o
   9   8   3        0.13       -0.16      5.75 o
  10   8   3        0.00       11.34      7.47 o
  11   8   3        8.55        7.59      9.56 o
  12   8   3        1.19       -3.91      5.75 o
  13   8   3        6.90        9.16      9.41 o
  14   8   3        0.89        5.84      8.38 o
  15   8   3        5.42        7.97     11.31 o
 -14   9   3        4.03        8.94      9.16 o
 -13   9   3        0.48        2.81      8.97 o
 -12   9   3        2.93        8.00     10.00 o
 -11   9   3       42.23       62.28     19.75 o
 -10   9   3       20.34       20.59     10.34 o
  -9   9   3        7.74        2.25      7.41 o
  -8   9   3        5.60        9.63     10.09 o
  -7   9   3        0.59        5.72      8.63 o
  -6   9   3        2.48        1.31      8.47 o
  -5   9   3       14.22       15.88      8.59 o
  -4   9   3        2.76        7.72      7.41 o
  -3   9   3        0.03        1.69      7.13 o
  -2   9   3        0.11       15.22      7.31 o
  -1   9   3       22.48       35.66      8.94 o
   0   9   3        2.92        5.28      7.69 o
   1   9   3       10.29        0.25      7.22 o
   2   9   3        0.68       13.44      7.47 o
   3   9   3        0.06        5.41      7.34 o
   4   9   3        2.10       -1.09      8.44 o
   5   9   3       26.07       19.94     10.59 o
   6   9   3       61.71       82.22     12.50 o
   7   9   3       29.35       24.81     10.56 o
   8   9   3        0.05        5.44      8.00 o
   9   9   3        3.48        5.56      8.66 o
  10   9   3        1.01       -2.94      6.31 o
  11   9   3        2.34        4.97      8.94 o
  12   9   3        7.34       14.13     10.84 o
  13   9   3        4.20       14.34      8.97 o
 -11  10   3        0.53       11.31      9.56 o
 -10  10   3       25.12        8.41     15.25 o
  -9  10   3       13.33       19.13     16.84 o
  -8  10   3        4.59        3.94      9.31 o
  -7  10   3        0.05       -0.44      6.69 o
  -6  10   3        7.38        4.91      8.19 o
  -5  10   3        0.03       -2.91      9.56 o
  -4  10   3        7.34       -1.44      9.47 o
  -3  10   3        1.16        1.75      8.34 o
  -2  10   3        1.89        0.41      8.53 o
  -1  10   3        0.66       -6.44      6.44 o
   0  10   3        1.49        2.31      6.34 o
   1  10   3        1.47        8.84     11.09 o
   2  10   3        0.66       -5.41      5.41 o
   3  10   3       17.18       24.47      9.53 o
   4  10   3        0.00       -1.59      7.59 o
   5  10   3        4.33       -6.69      6.69 o
   6  10   3        0.17       18.00      9.41 o
   7  10   3        2.39       14.72     10.56 o
   8  10   3        1.86       -2.84      8.97 o
   9  10   3        0.22       -4.97      7.19 o
  10  10   3        2.66       -4.06      7.28 o
  -7  11   3        1.00       -4.03      7.44 o
  -6  11   3        0.85        6.09      7.84 o
  -5  11   3        1.16       -6.28      7.38 o
  -4  11   3       20.60       31.59     13.53 o
  -3  11   3        2.07        6.88      9.91 o
  -2  11   3       19.70       30.47     10.50 o
  -1  11   3       26.77       28.59     12.53 o
   0  11   3        3.24       -8.16      8.16 o
   1  11   3        1.21        1.28      8.00 o
   2  11   3        0.44        1.94      6.66 o
   3  11   3        0.89       -3.75      6.94 o
   4  11   3        0.11        2.13      8.28 o
   5  11   3        0.23        8.34     11.00 o
   6  11   3        0.36        4.72      8.59 o
 -22   0   4        6.26        2.59      9.75 o
 -21   0   4        2.16       -4.03      7.13 o
 -20   0   4       21.63       33.75     10.16 o
 -19   0   4        6.87       -4.78      6.03 o
 -18   0   4        8.43        1.22      8.16 o
 -17   0   4       49.56       64.88     14.06 o
 -16   0   4       78.54       62.47      7.78 o
 -15   0   4      124.11      134.47      9.63 o
 -14   0   4     3460.65     3452.54     56.06 o
 -13   0   4      783.75      778.27     29.44 o
 -12   0   4      355.41      330.51     12.03 o
 -11   0   4      269.46      281.13     10.69 o
 -10   0   4        3.92       -1.06      4.84 o
  -9   0   4      200.40      240.79      9.16 o
  -8   0   4        6.95        2.31      2.75 o
  -7   0   4      597.08      618.33     20.16 o
  -6   0   4     9264.71     9415.24     71.19 o
  -5   0   4     3795.24     3812.80     43.69 o
  -4   0   4     3231.51     2963.81     36.56 o
  -3   0   4     1189.51     1094.18     22.38 o
  -2   0   4     7514.96     7190.28     53.22 o
  -1   0   4     2696.39     2344.30     30.53 o
   0   0   4     1659.86     1446.81     24.44 o
   1   0   4      381.97      313.35     13.06 o
   2   0   4      142.66      125.38      5.00 o
   3   0   4        7.89        9.38      2.66 o
   4   0   4        3.92        3.50      2.94 o
   5   0   4      160.38      155.22      6.31 o
   6   0   4       39.58       46.88      4.69 o
   7   0   4      138.29      122.66      6.41 o
   8   0   4       15.68       15.59      4.38 o
   9   0   4       19.10       23.09      5.00 o
  10   0   4       54.69       62.50      5.94 o
  11   0   4       38.53       48.84      7.09 o
  12   0   4      270.29      288.32     11.50 o
  13   0   4       47.22       67.25      6.63 o
  14   0   4        3.17       -1.50      7.19 o
  15   0   4        3.62       -1.00      6.38 o
  16   0   4        7.56        6.34      6.78 o
  17   0   4       41.08       67.19      9.91 o
  18   0   4       35.84       42.69      9.91 o
  19   0   4        7.26        7.09     10.22 o
  20   0   4        0.73       -5.16      5.16 o
  21   0   4        0.33        5.16      7.25 o
 -22   1   4       14.26       21.85     22.34 o
 -21   1   4        0.01       -4.37      4.37 o
 -20   1   4        3.30        4.48      5.27 o
 -19   1   4        4.23       -3.17      4.56 o
 -18   1   4        1.48        3.78      5.02 o
 -17   1   4        4.63        5.35      6.08 o
 -16   1   4        1.21        2.89      3.21 o
 -15   1   4        0.50        4.77      3.87 o
 -14   1   4        6.69        2.73      3.89 o
 -13   1   4      111.17      108.47      7.53 o
 -12   1   4       33.35       37.09      4.35 o
 -11   1   4      213.91      196.88      6.81 o
 -10   1   4       83.16       74.64      4.32 o
  -9   1   4      473.56      473.70     13.78 o
  -8   1   4     1148.77     1254.40    101.42 o
  -7   1   4      124.96      114.35      4.39 o
  -6   1   4     1230.37     1249.91     19.60 o
  -5   1   4      265.17      263.97     10.75 o
  -4   1   4     1429.57     1409.65     53.25 o
  -3   1   4      906.47      892.29     58.91 o
  -2   1   4       87.14       80.78      4.55 o
  -1   1   4      156.80      142.65      3.75 o
   0   1   4      815.84      723.54     25.30 o
   1   1   4     1925.67     1737.94     19.67 o
   2   1   4     1222.99     1135.20     35.81 o
   3   1   4      341.38      328.00     10.62 o
   4   1   4      983.18      920.11     16.33 o
   5   1   4      660.50      624.98     27.50 o
   6   1   4        0.61       -1.83      1.83 o
   7   1   4      124.63      117.73      4.50 o
   8   1   4       21.06       20.34      3.07 o
   9   1   4      188.62      211.35     15.05 o
  10   1   4      435.66      490.31     14.11 o
  11   1   4       96.67      100.61      4.89 o
  12   1   4      233.32      257.35      8.28 o
  13   1   4        1.39       -0.76      3.62 o
  14   1   4       26.77       21.39      3.95 o
  15   1   4        0.03       -0.85      3.64 o
  16   1   4        0.05       -0.69      3.98 o
  17   1   4       17.57        7.18      6.05 o
  18   1   4        7.08        7.03      5.37 o
  19   1   4        4.48        4.28      6.08 o
  20   1   4        0.00       -0.75      4.33 o
  21   1   4        0.81       -1.05      6.47 o
 -22   2   4        0.12        2.66      8.38 o
 -21   2   4       20.12       30.34     12.19 o
 -20   2   4        1.78        3.94      6.72 o
 -19   2   4        4.17       -0.88      7.03 o
 -18   2   4        1.16        3.16      6.56 o
 -17   2   4        1.16       -2.50      8.31 o
 -16   2   4        4.30        3.75      7.09 o
 -15   2   4       14.87       22.16      5.56 o
 -14   2   4       75.34       59.69      7.22 o
 -13   2   4      217.29      230.82     10.63 o
 -12   2   4     1175.70     1352.90     34.03 o
 -11   2   4        3.81       -2.81      6.88 o
 -10   2   4       10.81       12.06      3.97 o
  -9   2   4     1086.87     1058.65     29.44 o
  -8   2   4       72.07       72.97      5.50 o
  -7   2   4     1116.13     1230.09     28.22 o
  -6   2   4     2451.77     2378.33     38.75 o
  -5   2   4      376.26      370.57     15.91 o
  -4   2   4      147.53      134.88      6.06 o
  -3   2   4      112.37      117.13      5.41 o
  -2   2   4      223.22      214.97      6.84 o
  -1   2   4      832.99      821.61     21.19 o
   0   2   4     1550.63     1553.22     28.34 o
   1   2   4     1361.69     1236.28     25.63 o
   2   2   4     2125.21     2220.67     33.91 o
   3   2   4      180.28      174.88      6.53 o
   4   2   4      982.36      968.24     25.09 o
   5   2   4       50.78       37.13      4.63 o
   6   2   4     1059.80     1054.77     27.50 o
   7   2   4      427.62      432.67     20.63 o
   8   2   4       75.57       93.41      6.34 o
   9   2   4       12.49       12.13      5.31 o
  10   2   4       14.09       16.16      4.22 o
  11   2   4       87.21       87.10      7.84 o
  12   2   4        7.74        2.88      5.03 o
  13   2   4      120.78      130.28      8.53 o
  14   2   4       13.51       22.47      5.56 o
  15   2   4       15.70       23.84      7.72 o
  16   2   4       20.72       12.22      8.44 o
  17   2   4        0.48       -5.38      5.38 o
  18   2   4        2.02        6.19      7.72 o
  19   2   4        0.15        3.16      6.72 o
  20   2   4        8.97       12.28      9.09 o
  21   2   4        0.18        2.44      8.50 o
 -21   3   4        0.87        3.34      8.94 o
 -20   3   4       10.40       15.78      9.81 o
 -19   3   4        0.02       -1.97      5.59 o
 -18   3   4       18.02       37.09      9.91 o
 -17   3   4        0.22        0.53      5.63 o
 -16   3   4       28.22       18.69      8.47 o
 -15   3   4      122.54      113.78      8.91 o
 -14   3   4       80.36       71.47      8.09 o
 -13   3   4      318.26      305.88     12.63 o
 -12   3   4       23.09       18.13      4.91 o
 -11   3   4      247.77      229.57     11.81 o
 -10   3   4      173.80      163.13      9.34 o
  -9   3   4       65.35       71.22      6.44 o
  -8   3   4      395.25      389.07     19.34 o
  -7   3   4        1.70        5.16      4.19 o
  -6   3   4      420.76      431.32     19.00 o
  -5   3   4       91.13      109.41      6.53 o
  -4   3   4       70.69       70.06      5.19 o
  -3   3   4        0.02       -0.94      3.94 o
  -2   3   4      393.16      444.42     17.66 o
  -1   3   4      748.72      803.77     22.06 o
   0   3   4      311.39      304.63      8.97 o
   1   3   4      660.77      682.80     20.97 o
   2   3   4       31.14       24.00      3.69 o
   3   3   4        1.54       -0.56      3.69 o
   4   3   4     6668.76     6629.24     64.69 o
   5   3   4      624.92      589.04     21.47 o
   6   3   4        3.03        3.59      3.25 o
   7   3   4      370.90      393.66     18.75 o
   8   3   4       18.45       25.44      4.56 o
   9   3   4      252.89      263.72      9.94 o
  10   3   4       20.14       27.16      4.91 o
  11   3   4        3.05        7.50      5.78 o
  12   3   4       24.30       22.75      5.53 o
  13   3   4       22.89       28.31      6.50 o
  14   3   4        0.00       -3.19      3.31 o
  15   3   4        0.48       -5.13      5.16 o
  16   3   4        0.87       -3.06      5.75 o
  17   3   4        1.10       -5.63      5.63 o
  18   3   4        5.88        3.44      7.97 o
  19   3   4        8.18        9.53     10.78 o
  20   3   4        5.08        0.78      6.66 o
 -21   4   4        1.04       -5.56      6.72 o
 -20   4   4        8.73       14.56     10.81 o
 -19   4   4        0.04       -2.81      5.59 o
 -18   4   4        0.13       -3.56      6.47 o
 -17   4   4       43.01       44.44     11.50 o
 -16   4   4       26.11       26.59     10.09 o
 -15   4   4        6.67        9.19      8.03 o
 -14   4   4       52.87       49.88      7.78 o
 -13   4   4       67.03       49.72      6.94 o
 -12   4   4        0.03        8.91      5.25 o
 -11   4   4      188.28      194.44      9.59 o
 -10   4   4       15.43       16.13      4.66 o
  -9   4   4      149.83      139.32      8.03 o
  -8   4   4        4.25       10.38      3.94 o
  -7   4   4       97.65      100.75      6.69 o
  -6   4   4      153.14      154.41      8.63 o
  -5   4   4       11.56        9.28      3.63 o
  -4   4   4        7.86       14.84      3.78 o
  -3   4   4       20.99       24.13      4.34 o
  -2   4   4       66.62       77.85      5.56 o
  -1   4   4      246.55      231.94      8.25 o
   0   4   4     2867.72     3038.44     45.28 o
   1   4   4        6.74       10.03      3.78 o
   2   4   4       79.63       80.00      5.94 o
   3   4   4     6015.20     5780.81     63.81 o
   4   4   4     1578.33     1385.37     32.50 o
   5   4   4        5.52       -0.28      4.16 o
   6   4   4       92.47       92.16      6.75 o
   7   4   4        0.95        3.22      4.97 o
   8   4   4      113.85      108.97      8.31 o
   9   4   4      255.05      273.94     11.03 o
  10   4   4       67.15       66.88      6.84 o
  11   4   4       44.01       36.38      6.09 o
  12   4   4        0.02        0.72      5.00 o
  13   4   4       28.98       37.84      6.94 o
  14   4   4       14.51       -2.75      7.44 o
  15   4   4        9.85        5.84      7.34 o
  16   4   4        4.58        0.84      6.53 o
  17   4   4        0.87        1.69      8.09 o
  18   4   4        2.13       -0.09      7.13 o
  19   4   4        1.40        0.00      7.69 o
  20   4   4       25.32        8.00     15.03 o
 -20   5   4        4.38       10.66      7.97 o
 -19   5   4       16.09       23.56     10.09 o
 -18   5   4        1.52        3.53      9.00 o
 -17   5   4       33.98       31.38     10.03 o
 -16   5   4       19.81       16.06     11.59 o
 -15   5   4       28.39       21.81     10.41 o
 -14   5   4       10.66        3.06      7.03 o
 -13   5   4        9.70       -0.34      5.06 o
 -12   5   4        0.06       -5.59      6.25 o
 -11   5   4        2.75       -1.81      4.50 o
 -10   5   4      190.23      157.94     10.66 o
  -9   5   4        5.93        5.75      5.00 o
  -8   5   4        2.25        6.59      5.09 o
  -7   5   4        5.65        2.69      4.25 o
  -6   5   4        2.98        0.72      3.84 o
  -5   5   4        2.22        1.00      4.25 o
  -4   5   4       87.02       84.35      6.88 o
  -3   5   4      145.76      128.78      7.81 o
  -2   5   4      126.95      135.07      8.03 o
  -1   5   4      215.43      210.50      9.03 o
   0   5   4      411.98      471.79     19.84 o
   1   5   4        2.18        0.00      3.31 o
   2   5   4      241.44      233.01      9.13 o
   3   5   4       48.12       38.34      5.47 o
   4   5   4      302.75      320.98     11.50 o
   5   5   4      202.68      211.25      9.47 o
   6   5   4      912.04      956.05     29.66 o
   7   5   4      138.26      145.57      8.56 o
   8   5   4      137.22      147.82      9.47 o
   9   5   4      412.09      405.32     13.47 o
  10   5   4        4.96       14.38      6.22 o
  11   5   4        1.83        4.44      6.09 o
  12   5   4       25.05       21.97      5.78 o
  13   5   4        0.17        0.41      6.16 o
  14   5   4        0.43       16.00      7.28 o
  15   5   4       32.96       44.84     14.47 o
  16   5   4        4.80        2.09      7.78 o
  17   5   4        0.32        1.84      7.44 o
  18   5   4        1.71       -1.59      6.16 o
  19   5   4        2.53        5.72      9.53 o
 -19   6   4        0.41       -7.28      7.28 o
 -18   6   4       17.68       24.06     10.66 o
 -17   6   4        0.04        8.41      7.28 o
 -16   6   4        1.78       -6.03      6.03 o
 -15   6   4        5.57        6.22      9.97 o
 -14   6   4       29.94       27.75     12.25 o
 -13   6   4        0.84       -2.06      7.25 o
 -12   6   4       35.85       33.06     10.91 o
 -11   6   4       45.87       57.50      7.00 o
 -10   6   4       99.25      105.85      8.22 o
  -9   6   4        4.79       10.22      5.84 o
  -8   6   4        8.64        2.91      5.00 o
  -7   6   4      189.33      191.66     11.59 o
  -6   6   4        0.00        4.81      4.00 o
  -5   6   4        1.13        2.69      4.16 o
  -4   6   4      305.34      320.54     11.53 o
  -3   6   4      222.00      242.54     10.25 o
  -2   6   4        0.09       -4.66      4.66 o
  -1   6   4        1.50        3.69      5.31 o
   0   6   4        0.50       -1.88      3.31 o
   1   6   4       58.40       45.84      6.47 o
   2   6   4       17.72       13.78      5.63 o
   3   6   4        9.62        5.53      4.97 o
   4   6   4       39.10       28.31      6.34 o
   5   6   4       86.60       94.19      7.78 o
   6   6   4      116.73       88.75      8.31 o
   7   6   4      463.46      469.35     15.09 o
   8   6   4      214.40      204.13     11.41 o
   9   6   4        8.90        1.97      4.72 o
  10   6   4       18.56       -0.81      6.88 o
  11   6   4       29.20       50.22      9.34 o
  12   6   4        0.51       -4.25      4.25 o
  13   6   4        0.22        0.94      7.03 o
  14   6   4        4.82       -3.25      4.72 o
  15   6   4        1.31        9.84      7.59 o
  16   6   4        0.05       -3.53      5.34 o
  17   6   4        0.00       -0.56      6.28 o
  18   6   4        1.97       -6.50      6.50 o
 -18   7   4        3.17       -1.97      8.66 o
 -17   7   4        0.85        4.16      7.84 o
 -16   7   4        1.85        0.50     10.00 o
 -15   7   4        0.87        2.34      7.59 o
 -14   7   4        1.06       -0.50      5.97 o
 -13   7   4        8.76       12.06     10.75 o
 -12   7   4        5.67       16.97      9.44 o
 -11   7   4        2.15        8.13      8.34 o
 -10   7   4      147.06       94.50     15.50 o
  -9   7   4      198.15      144.25     16.69 o
  -8   7   4        8.02        4.06      4.94 o
  -7   7   4       12.62        2.16      4.75 o
  -6   7   4        1.52       -4.63      7.72 o
  -5   7   4       76.86       54.84      8.00 o
  -4   7   4        0.22       -2.63      4.69 o
  -3   7   4       12.38        9.16      5.44 o
  -2   7   4        3.25       -5.56      5.56 o
  -1   7   4       32.10       21.22      6.44 o
   0   7   4        0.32        1.81      4.69 o
   1   7   4        0.88        9.81      4.72 o
   2   7   4       23.73       20.50      5.91 o
   3   7   4       16.91       21.31      8.69 o
   4   7   4        2.05       11.84      5.78 o
   5   7   4       17.31       14.84      5.28 o
   6   7   4      174.68      165.32      9.72 o
   7   7   4       68.35       48.06      7.03 o
   8   7   4        2.17       11.69      8.31 o
   9   7   4       14.39        5.66      8.31 o
  10   7   4        0.12       15.16      7.09 o
  11   7   4       12.94       15.16     10.84 o
  12   7   4        5.82        6.38      9.03 o
  13   7   4        0.08        2.66      6.78 o
  14   7   4        0.02       -4.69      4.69 o
  15   7   4        1.36        7.91      8.63 o
  16   7   4        7.44        3.50      8.97 o
  17   7   4        0.01       -1.16      9.06 o
 -16   8   4        0.36        9.81     10.72 o
 -15   8   4        0.02       -4.66      7.72 o
 -14   8   4        0.01        7.16      8.63 o
 -13   8   4        5.30        4.44      9.31 o
 -12   8   4        8.10       -4.19      7.09 o
 -11   8   4       25.51       32.06     14.38 o
 -10   8   4       21.25       29.53      9.50 o
  -9   8   4        1.48       -0.59      9.97 o
  -8   8   4       23.31       20.53      8.88 o
  -7   8   4        1.16       11.28      7.19 o
  -6   8   4       44.71       60.78     10.22 o
  -5   8   4       27.93       34.72      9.59 o
  -4   8   4       29.25       30.50      8.56 o
  -3   8   4        1.66        1.78      5.06 o
  -2   8   4       14.19        8.47      5.06 o
  -1   8   4       70.33       80.91      9.41 o
   0   8   4       16.57        9.81      9.75 o
   1   8   4        0.93        2.03      5.75 o
   2   8   4       21.11        7.59      5.44 o
   3   8   4       50.47       40.94     12.72 o
   4   8   4        3.91       -1.63      6.47 o
   5   8   4        1.57        7.22      6.56 o
   6   8   4       21.72       11.53     13.13 o
   7   8   4        0.10        2.09      6.72 o
   8   8   4        1.66        7.28      7.34 o
   9   8   4        0.56       -1.03      6.06 o
  10   8   4        0.04       -0.94      6.91 o
  11   8   4        0.03       -2.91      6.81 o
  12   8   4       11.05        2.53      7.94 o
  13   8   4        3.06       15.28      8.97 o
  14   8   4        2.04        7.22      8.28 o
  15   8   4        4.21       -0.38      6.03 o
 -14   9   4        0.12        2.97      6.97 o
 -13   9   4        3.93        2.13      8.13 o
 -12   9   4        0.03        3.63      7.81 o
 -11   9   4       25.84        7.63     11.66 o
 -10   9   4       15.99        6.78     10.78 o
  -9   9   4        1.71       -5.66      7.53 o
  -8   9   4       53.95       86.19     17.94 o
  -7   9   4       10.92       -1.38      7.56 o
  -6   9   4       15.67       16.75      8.75 o
  -5   9   4        2.03        0.91      7.00 o
  -4   9   4       20.15       22.31      8.56 o
  -3   9   4       37.01       39.66     10.75 o
  -2   9   4       12.96        6.88     11.22 o
  -1   9   4       22.48       15.72      8.25 o
   0   9   4        0.61       11.47     10.69 o
   1   9   4        0.21        1.41      6.69 o
   2   9   4        2.33        6.16      6.56 o
   3   9   4        3.44        0.00      7.44 o
   4   9   4        0.75       -4.75      4.75 o
   5   9   4        7.07        7.06     10.41 o
   6   9   4        0.60       -4.66      6.97 o
   7   9   4        0.61       -4.38      4.38 o
   8   9   4        2.60        6.66      7.94 o
   9   9   4        8.86       10.66     11.47 o
  10   9   4        0.04       -3.59      6.00 o
  11   9   4        0.00        1.53      7.97 o
  12   9   4        1.16       -4.22      5.94 o
  13   9   4        8.06        4.78     10.50 o
 -11  10   4        1.76       -1.97      7.75 o
 -10  10   4        5.72        1.03      8.59 o
  -9  10   4       17.73        2.66     10.34 o
  -8  10   4        1.29       -7.09      7.09 o
  -7  10   4        9.82        9.66     11.41 o
  -6  10   4        8.09        5.66      9.44 o
  -5  10   4        0.06        5.44      7.69 o
  -4  10   4        3.21        0.69      8.91 o
  -3  10   4        0.09        6.97      8.09 o
  -2  10   4        0.86        1.63      6.47 o
  -1  10   4        0.01       -5.66      6.44 o
   0  10   4       16.90        7.97     10.41 o
   1  10   4       27.12       37.81     11.69 o
   2  10   4        0.35        3.75      7.19 o
   3  10   4        0.63        0.91      6.50 o
   4  10   4        0.22       -8.38      8.44 o
   5  10   4        0.12       -3.28      8.63 o
   6  10   4        2.31       13.44      9.28 o
   7  10   4        2.60        5.66     10.09 o
   8  10   4        0.86        1.81      8.44 o
   9  10   4        1.35        7.00      9.78 o
  10  10   4        0.24        2.19      6.28 o
  -6  11   4        0.15        5.63      8.13 o
  -5  11   4        1.19        8.72     10.09 o
  -4  11   4        4.01        4.84      8.19 o
  -3  11   4        0.12       -4.03      7.63 o
  -2  11   4       10.12       14.31     11.03 o
  -1  11   4        0.02       14.38     12.53 o
   0  11   4        1.35       -5.44      7.53 o
   1  11   4        2.51       -6.75      6.75 o
   2  11   4        0.49        5.91      9.22 o
   3  11   4        4.46       -1.97      8.41 o
   4  11   4        3.13       -3.66      9.44 o
   5  11   4        7.93        5.03      9.22 o
 -22   1   5        8.56       16.38      9.61 o
 -21   1   5        2.39        3.23     10.06 o
 -20   1   5        0.58       -3.16      4.33 o
 -19   1   5        1.27        8.09      6.00 o
 -18   1   5        2.32        2.58      5.16 o
 -17   1   5       54.80       71.97      8.39 o
 -16   1   5       58.24       61.01      8.04 o
 -15   1   5       49.80       50.63      6.23 o
 -14   1   5        2.08       -2.07      4.40 o
 -13   1   5      246.89      254.22      7.94 o
 -12   1   5       13.46       13.25     10.41 o
 -11   1   5       66.53       62.04      4.28 o
 -10   1   5       59.05       66.20      4.24 o
  -9   1   5       45.71       50.48      4.14 o
  -8   1   5      163.27      191.07      5.57 o
  -7   1   5      662.41      754.12     38.08 o
  -6   1   5     1594.30     1702.37     41.94 o
  -5   1   5       25.23       32.07      3.06 o
  -4   1   5     1425.54     1463.73     23.42 o
  -3   1   5       24.71       26.03      2.62 o
  -2   1   5      394.56      395.69     18.59 o
  -1   1   5       11.18       13.97      2.03 o
   0   1   5      538.20      518.96     12.25 o
   1   1   5      226.47      229.92      5.95 o
   2   1   5        1.29        0.90      3.44 o
   3   1   5        2.01        0.52      2.28 o
   4   1   5      526.75      504.92     15.19 o
   5   1   5      974.08     1039.63     34.30 o
   6   1   5      128.34      146.83      7.39 o
   7   1   5       18.04       12.32      2.83 o
   8   1   5       85.58       96.22      8.70 o
   9   1   5       47.36       46.58      3.94 o
  10   1   5       97.05       98.14      5.89 o
  11   1   5      100.78      107.63      5.48 o
  12   1   5       13.86       14.26      3.89 o
  13   1   5       18.84       21.59      4.24 o
  14   1   5        0.04       -5.42      5.42 o
  15   1   5        0.41       -3.40      3.84 o
  16   1   5        4.33        7.98      5.55 o
  17   1   5        0.69        0.04      5.72 o
  18   1   5        1.08       -0.42      5.41 o
  19   1   5        0.03       -0.69      4.56 o
  20   1   5        5.53        2.55      5.64 o
  21   1   5        2.12        0.87      5.49 o
 -22   2   5        0.06        2.84      8.59 o
 -21   2   5       13.78       20.88      8.94 o
 -20   2   5        1.67        8.09      9.84 o
 -19   2   5        5.43        9.34      9.53 o
 -18   2   5       23.48       33.84     11.38 o
 -17   2   5       14.93       14.25      8.28 o
 -16   2   5       37.85       39.59      8.88 o
 -15   2   5       92.03       86.78      7.91 o
 -14   2   5        8.11        8.97      5.03 o
 -13   2   5      120.25      113.38      8.72 o
 -12   2   5     1287.06     1313.22     33.03 o
 -11   2   5      549.95      538.76     23.75 o
 -10   2   5       73.09       80.91      6.34 o
  -9   2   5       32.92       32.50      5.09 o
  -8   2   5      214.56      220.66      8.50 o
  -7   2   5      151.20      168.57      7.56 o
  -6   2   5      716.76      827.55     24.44 o
  -5   2   5        0.15        8.28      3.06 o
  -4   2   5      126.07      126.03      5.94 o
  -3   2   5      723.22      673.86     20.91 o
  -2   2   5      128.37      136.03      5.97 o
  -1   2   5        6.22        4.03      3.63 o
   0   2   5      744.79      712.80     21.47 o
   1   2   5     2380.46     2398.93     36.34 o
   2   2   5     1881.69     1987.57     33.38 o
   3   2   5      135.40      136.88      6.41 o
   4   2   5       67.08       58.91      5.34 o
   5   2   5      180.48      180.91      7.78 o
   6   2   5       64.52       77.06      5.59 o
   7   2   5       75.34       72.00      7.59 o
   8   2   5        0.32        5.50      4.38 o
   9   2   5       39.44       38.19      6.63 o
  10   2   5      120.47      140.82      8.94 o
  11   2   5      124.85      140.50      8.66 o
  12   2   5       79.12       92.91      8.41 o
  13   2   5        1.65        2.19      5.31 o
  14   2   5        5.50        3.66      4.28 o
  15   2   5        1.03        0.44      5.81 o
  16   2   5        1.38        9.25      8.22 o
  17   2   5        3.63        6.41      8.94 o
  18   2   5        0.12        3.22      6.69 o
  19   2   5       14.04       28.56     12.16 o
  20   2   5        0.11        0.63      7.94 o
 -21   3   5        2.32       -0.13      8.53 o
 -20   3   5        0.16       -2.53      5.75 o
 -19   3   5        1.24        6.72     10.41 o
 -18   3   5        6.55        6.81      8.69 o
 -17   3   5       10.17       11.81      9.34 o
 -16   3   5       40.24       38.22     10.44 o
 -15   3   5       66.46       65.53     11.59 o
 -14   3   5      148.60      149.44      9.91 o
 -13   3   5        2.65       -0.44      6.03 o
 -12   3   5      234.97      243.19     10.97 o
 -11   3   5      409.91      394.60     12.97 o
 -10   3   5       24.56       14.97      4.59 o
  -9   3   5       14.57       11.56      4.50 o
  -8   3   5       76.85       70.63      6.56 o
  -7   3   5        3.15        2.44      4.41 o
  -6   3   5       85.67       91.00      6.28 o
  -5   3   5       73.14       79.63      5.88 o
  -4   3   5      398.63      406.04     17.31 o
  -3   3   5       12.54       13.97      3.75 o
  -2   3   5      204.35      199.69      7.66 o
  -1   3   5      276.14      288.88     10.03 o
   0   3   5      102.25      105.44      6.63 o
   1   3   5     1059.94     1155.53     28.44 o
   2   3   5      223.15      245.54      9.84 o
   3   3   5       99.55       94.78      6.44 o
   4   3   5     3015.85     3015.94     44.44 o
   5   3   5      273.45      313.13     10.00 o
   6   3   5      324.60      325.41     10.88 o
   7   3   5      494.32      498.51     21.53 o
   8   3   5      232.05      212.38      9.59 o
   9   3   5      225.88      220.66      9.81 o
  10   3   5      546.96      549.23     23.28 o
  11   3   5      114.32      113.16      8.75 o
  12   3   5       43.17       35.97      8.38 o
  13   3   5        0.07       -2.38      4.22 o
  14   3   5        0.00        7.91      6.66 o
  15   3   5        9.35       -3.22      6.19 o
  16   3   5        1.22       -4.56      6.53 o
  17   3   5       34.98       25.53     11.41 o
  18   3   5        2.36       -2.81      6.97 o
  19   3   5        0.54       -3.19      5.41 o
  20   3   5        2.81        1.84      8.63 o
 -21   4   5        5.93        4.44      8.88 o
 -20   4   5       15.25       20.66     11.00 o
 -19   4   5        7.29       14.06     11.53 o
 -18   4   5        0.26       -0.91      7.53 o
 -17   4   5        0.71        1.34      7.72 o
 -16   4   5        0.19        7.13      7.03 o
 -15   4   5       55.37       47.81     12.13 o
 -14   4   5       24.79       17.41      9.63 o
 -13   4   5        6.46        5.78      5.16 o
 -12   4   5      112.95      116.66      8.47 o
 -11   4   5       53.53       43.16      6.50 o
 -10   4   5       56.80       77.47      7.13 o
  -9   4   5      331.84      342.19     11.75 o
  -8   4   5        0.34        4.13      4.63 o
  -7   4   5       34.93       32.03      4.75 o
  -6   4   5      485.53      481.51     20.44 o
  -5   4   5      192.98      218.63      8.47 o
  -4   4   5       11.08       16.25      4.72 o
  -3   4   5      562.40      572.26     20.97 o
  -2   4   5       99.77       98.03      6.53 o
  -1   4   5        2.71       -3.09      3.09 o
   0   4   5       17.59       14.47      4.47 o
   1   4   5     1160.33     1207.12     29.06 o
   2   4   5      476.66      480.39     19.34 o
   3   4   5      673.85      690.67     24.06 o
   4   4   5      958.03      996.65     28.78 o
   5   4   5       91.97       84.47      6.56 o
   6   4   5       31.30       35.97      5.28 o
   7   4   5      137.05      154.60      8.34 o
   8   4   5        7.41       12.91      7.16 o
   9   4   5     1585.14     1730.19     38.31 o
  10   4   5        6.17        3.34      5.09 o
  11   4   5      291.42      345.88     12.94 o
  12   4   5       10.11       18.34      6.53 o
  13   4   5       15.43       18.06      9.09 o
  14   4   5        0.05        4.84      6.63 o
  15   4   5       18.09        7.00     11.59 o
  16   4   5        3.63       16.34      8.03 o
  17   4   5        1.77        4.97      6.59 o
  18   4   5        1.46       -4.34      6.94 o
  19   4   5        2.64        4.50      8.00 o
 -20   5   5        0.72       11.31     10.06 o
 -19   5   5        1.21        6.88      9.66 o
 -18   5   5        5.32       11.19      9.84 o
 -17   5   5        7.18        5.53      8.88 o
 -16   5   5        3.79        3.63      8.19 o
 -15   5   5        0.19        4.63      7.81 o
 -14   5   5       26.31       25.38      9.47 o
 -13   5   5       23.61       19.31      9.16 o
 -12   5   5      164.20      167.44     10.22 o
 -11   5   5        8.55       11.38      4.94 o
 -10   5   5        0.72       -2.38      5.09 o
  -9   5   5      301.57      293.66     12.38 o
  -8   5   5        1.08        0.59      4.75 o
  -7   5   5      171.94      166.91      8.75 o
  -6   5   5       68.28       64.38      7.09 o
  -5   5   5        0.98        8.84      4.44 o
  -4   5   5      144.99      129.00      8.22 o
  -3   5   5      241.79      232.72      9.75 o
  -2   5   5        0.18        2.13      4.00 o
  -1   5   5        0.13       -3.00      3.00 o
   0   5   5       10.35        0.75      5.22 o
   1   5   5       49.60       61.44      6.66 o
   2   5   5       10.68        6.38      5.38 o
   3   5   5       96.05       82.56      7.09 o
   4   5   5       72.38       51.94      7.25 o
   5   5   5      114.37       83.81      7.75 o
   6   5   5       22.29        8.22      4.78 o
   7   5   5        0.10        3.53      5.00 o
   8   5   5      251.59      218.47     11.78 o
   9   5   5        5.09        2.06      5.69 o
  10   5   5       31.89       29.53      7.94 o
  11   5   5       34.72       30.53      6.16 o
  12   5   5       23.09       11.44      8.81 o
  13   5   5       11.50       24.38      8.72 o
  14   5   5        0.42        3.44      6.72 o
  15   5   5        2.93       14.88      8.91 o
  16   5   5        2.43        8.03      7.53 o
  17   5   5        1.85       10.75      8.56 o
  18   5   5        4.69       -2.81      7.81 o
  19   5   5        1.62        4.13     10.38 o
 -19   6   5        3.81       -4.13      8.53 o
 -18   6   5        6.00       10.41     11.13 o
 -17   6   5       13.93       13.91     11.00 o
 -16   6   5       13.74       12.03      7.88 o
 -15   6   5       50.29       76.31     13.47 o
 -14   6   5       10.57       14.78     11.59 o
 -13   6   5       26.53       26.84      9.31 o
 -12   6   5        6.91        3.88      8.16 o
 -11   6   5       96.67      108.06     14.50 o
 -10   6   5      116.72      127.10      8.78 o
  -9   6   5       37.97       41.50      8.28 o
  -8   6   5       17.34       14.22      5.00 o
  -7   6   5        3.89        4.53      4.25 o
  -6   6   5       67.28       69.91      6.66 o
  -5   6   5       49.76       51.56      6.19 o
  -4   6   5      162.17      189.13     11.66 o
  -3   6   5      227.84      227.38     10.13 o
  -2   6   5       16.28       10.69      4.81 o
  -1   6   5        4.07        3.72      4.44 o
   0   6   5      209.28      209.04     10.22 o
   1   6   5       23.09       13.84      5.41 o
   2   6   5      137.36      135.85      9.03 o
   3   6   5       30.96       24.13      5.88 o
   4   6   5      579.73      621.42     24.31 o
   5   6   5     1285.82     1334.25     34.63 o
   6   6   5      302.20      314.38     12.38 o
   7   6   5       72.17       85.50     10.94 o
   8   6   5      103.18      114.10      9.38 o
   9   6   5        2.16        5.88      5.06 o
  10   6   5        2.74       -0.22      7.53 o
  11   6   5        0.22       -0.44      7.03 o
  12   6   5        3.06        8.63      8.00 o
  13   6   5        0.67       -2.94      6.44 o
  14   6   5        0.59        4.59      7.47 o
  15   6   5        0.00       -5.41      5.41 o
  16   6   5        7.58        6.34      9.63 o
  17   6   5        0.00        5.81      9.19 o
 -17   7   5        0.61        9.72      8.50 o
 -16   7   5        9.71        2.34      9.72 o
 -15   7   5       18.46        9.66     12.03 o
 -14   7   5        8.62       27.44     10.16 o
 -13   7   5        0.12        2.50      6.81 o
 -12   7   5       14.63       30.47      9.63 o
 -11   7   5        0.39       -0.31      8.94 o
 -10   7   5       10.45        7.25     10.22 o
  -9   7   5       35.78       43.25     11.84 o
  -8   7   5       34.70       52.31     10.00 o
  -7   7   5        8.87        3.97      4.72 o
  -6   7   5       25.14       23.78      6.69 o
  -5   7   5       21.37       22.75      5.88 o
  -4   7   5       58.16       63.19      7.44 o
  -3   7   5        0.47        7.78      4.75 o
  -2   7   5        0.90        1.16      4.38 o
  -1   7   5        3.53       -5.03      6.31 o
   0   7   5       39.27       48.28      7.66 o
   1   7   5        3.47       13.88      5.69 o
   2   7   5       18.64       11.75      6.72 o
   3   7   5       37.44       21.06      7.34 o
   4   7   5        7.98        7.00      6.16 o
   5   7   5       58.23       31.50      7.19 o
   6   7   5       14.15       14.75      7.53 o
   7   7   5       34.32        4.16     10.91 o
   8   7   5       83.10       58.22     11.78 o
   9   7   5        4.56       11.72     10.84 o
  10   7   5        0.27        6.50      7.50 o
  11   7   5        6.56        1.56      9.16 o
  12   7   5        0.17       -3.06      5.53 o
  13   7   5       31.43        9.31     14.03 o
  14   7   5        0.00        4.53      8.06 o
  15   7   5       13.71       23.56     12.41 o
  16   7   5        0.05        8.13      9.31 o
 -16   8   5        0.00       -4.69      7.09 o
 -15   8   5        0.84       -0.59      8.38 o
 -14   8   5        8.14        6.13      8.50 o
 -13   8   5        3.93        3.88      8.44 o
 -12   8   5        0.25        7.06      8.63 o
 -11   8   5       49.05       33.72     15.34 o
 -10   8   5       32.55       24.00     17.41 o
  -9   8   5       51.30       57.59     11.91 o
  -8   8   5      170.40      200.13     16.56 o
  -7   8   5        0.39        1.13      7.59 o
  -6   8   5       47.80       55.31     10.38 o
  -5   8   5        8.84        5.91      9.25 o
  -4   8   5        6.86        0.97      7.84 o
  -3   8   5       41.16       49.59      9.44 o
  -2   8   5       38.35       18.41      8.72 o
  -1   8   5        3.12       -0.25      6.53 o
   0   8   5        3.85        9.31      6.88 o
   1   8   5       78.56       67.72     12.94 o
   2   8   5        0.55       -0.53      7.06 o
   3   8   5       10.43       14.84      9.50 o
   4   8   5        0.55        2.84      6.75 o
   5   8   5        0.59       -0.44      6.81 o
   6   8   5       57.06       53.69     14.31 o
   7   8   5       38.37       28.66     10.44 o
   8   8   5       18.31       12.25      8.22 o
   9   8   5        3.97        2.41      8.66 o
  10   8   5        0.23        5.41      6.31 o
  11   8   5        3.23       -0.03      6.84 o
  12   8   5        6.91       15.66     10.84 o
  13   8   5        0.97        3.59      7.63 o
  14   8   5        0.66       -6.69      7.78 o
 -13   9   5        0.43        4.66     10.13 o
 -12   9   5        2.19       10.78      8.41 o
 -11   9   5        1.74       -2.28      5.63 o
 -10   9   5        0.16       -4.97      8.06 o
  -9   9   5        1.17       -0.69      8.88 o
  -8   9   5        3.54       17.53      9.16 o
  -7   9   5        4.33       -3.06      7.28 o
  -6   9   5        3.11        2.59      8.28 o
  -5   9   5        9.09       18.66      9.63 o
  -4   9   5        4.45       12.63      8.81 o
  -3   9   5        2.58       -6.44      7.47 o
  -2   9   5       13.52       24.63     10.06 o
  -1   9   5       17.00       15.31      8.78 o
   0   9   5        9.22        5.59      9.22 o
   1   9   5       22.37       16.56      9.41 o
   2   9   5        1.97        1.13      7.97 o
   3   9   5        0.12       -3.75      6.47 o
   4   9   5        1.50        2.31      6.66 o
   5   9   5       21.72       -5.13      8.81 o
   6   9   5        0.04        2.84      7.38 o
   7   9   5        1.15        0.63      6.09 o
   8   9   5        0.95        3.94      7.16 o
   9   9   5        0.58        8.34      9.22 o
  10   9   5        4.23       -5.22      7.59 o
  11   9   5        0.00       18.44      9.16 o
  12   9   5        1.31        7.69      8.72 o
 -10  10   5        4.98       14.41     12.09 o
  -9  10   5        8.62       16.16     11.44 o
  -8  10   5        0.72       -8.00      8.00 o
  -7  10   5        5.46       20.38     12.69 o
  -6  10   5        0.68       -6.28      6.28 o
  -5  10   5        3.40       -3.09      5.13 o
  -4  10   5        1.18       -0.59      7.16 o
  -3  10   5       14.12        8.00      9.47 o
  -2  10   5        2.27        0.69      8.91 o
  -1  10   5       59.91       49.53     14.09 o
   0  10   5       12.22       -3.78      8.22 o
   1  10   5        1.12        6.34      8.19 o
   2  10   5        1.11       -4.56      5.53 o
   3  10   5        0.92       -6.06      6.06 o
   4  10   5        0.27        5.09      8.59 o
   5  10   5        0.18       -1.66      8.00 o
   6  10   5        0.01        6.69      8.81 o
   7  10   5        0.23        4.97      7.97 o
   8  10   5        0.12       -2.28      6.75 o
   9  10   5        0.01       -6.56      6.56 o
  -5  11   5        2.33       13.75      8.72 o
  -4  11   5        2.60        6.94      7.59 o
  -3  11   5        0.67        1.31      8.84 o
  -2  11   5       16.69       11.06     13.16 o
  -1  11   5        0.14        2.50      9.63 o
   0  11   5        5.09        1.19      8.38 o
   1  11   5        1.55        0.94      7.59 o
   2  11   5        3.53       -1.44      9.22 o
   3  11   5        0.02        8.22      9.44 o
   4  11   5        0.93       -4.13      7.53 o
 -22   0   6        1.58       -6.31      6.31 o
 -21   0   6        5.77       13.94     10.44 o
 -20   0   6        0.96        0.31      7.56 o
 -19   0   6        0.04       -1.34      5.69 o
 -18   0   6       42.25       48.41     11.03 o
 -17   0   6       12.67        5.81      9.00 o
 -16   0   6        2.46        6.50      8.09 o
 -15   0   6      334.63      324.07     12.94 o
 -14   0   6        0.65        0.16      5.59 o
 -13   0   6       27.15       33.25      6.78 o
 -12   0   6      122.95      132.60      8.69 o
 -11   0   6      427.99      441.51     14.16 o
 -10   0   6       93.59       98.81      7.91 o
  -9   0   6      261.33      269.97      9.81 o
  -8   0   6        3.76        2.13      6.72 o
  -7   0   6      304.13      307.73     10.16 o
  -6   0   6       79.81       61.56      5.50 o
  -5   0   6    13968.32    14674.94     93.50 o
  -4   0   6     1311.78     1280.62     29.84 o
  -3   0   6     1478.39     1464.03     30.69 o
  -2   0   6      109.02       91.81      6.34 o
  -1   0   6       75.42       68.47      4.66 o
   0   0   6        8.51       15.09      3.69 o
   1   0   6        7.79        5.41      3.19 o
   2   0   6      301.34      311.41     11.28 o
   3   0   6     1223.53     1305.00     29.50 o
   4   0   6       71.95       54.44      5.63 o
   5   0   6      694.62      727.02     23.31 o
   6   0   6        9.38       14.50      5.66 o
   7   0   6      361.84      355.16     12.47 o
   8   0   6        3.17        1.34      3.94 o
   9   0   6       20.36        7.16      4.94 o
  10   0   6       32.75       22.03      7.38 o
  11   0   6      238.90      204.85     11.69 o
  12   0   6       91.07       95.00      8.47 o
  13   0   6       85.38       75.38      8.50 o
  14   0   6       24.42       35.13      6.25 o
  15   0   6       61.06       56.91     11.91 o
  16   0   6        1.66       -2.53      7.59 o
  17   0   6       13.58        2.34      9.81 o
  18   0   6        0.60        3.72      7.72 o
  19   0   6        0.40        3.22      9.91 o
  20   0   6        0.47       10.19      8.22 o
 -22   1   6        0.08        6.13      6.69 o
 -21   1   6       15.83       15.42      8.77 o
 -20   1   6       29.93       21.82     10.27 o
 -19   1   6        2.84        2.33      5.43 o
 -18   1   6        0.11       -4.44      4.44 o
 -17   1   6        0.00       -3.58      3.58 o
 -16   1   6       21.52       20.03      6.95 o
 -15   1   6       43.47       40.51      5.48 o
 -14   1   6      194.62      219.64      7.73 o
 -13   1   6      115.01      122.50     16.02 o
 -12   1   6       10.05        9.56      4.37 o
 -11   1   6      181.18      182.09      6.54 o
 -10   1   6        7.34        8.77      3.46 o
  -9   1   6      106.29      108.70      5.16 o
  -8   1   6      225.87      243.77     11.89 o
  -7   1   6       44.08       39.72      3.61 o
  -6   1   6       59.06       52.64      3.94 o
  -5   1   6      396.52      412.80     18.52 o
  -4   1   6       18.30       22.10      2.91 o
  -3   1   6      589.32      577.10     30.45 o
  -2   1   6       11.25       14.20      4.81 o
  -1   1   6      202.33      200.63      5.41 o
   0   1   6      208.13      198.78      5.34 o
   1   1   6     1288.05     1364.51     39.52 o
   2   1   6      102.97      112.73      4.58 o
   3   1   6      244.73      257.22      9.50 o
   4   1   6      346.77      363.67      9.61 o
   5   1   6      208.46      224.96      9.17 o
   6   1   6       72.34       56.36     11.13 o
   7   1   6      306.00      326.19      8.19 o
   8   1   6       23.31       19.52      9.64 o
   9   1   6       72.36       60.84      5.04 o
  10   1   6       86.74       84.07      5.70 o
  11   1   6       41.22       38.27      7.63 o
  12   1   6       17.34       14.07      4.21 o
  13   1   6       66.58       81.72     20.47 o
  14   1   6       90.30       95.71     13.61 o
  15   1   6        6.49        5.82      5.71 o
  16   1   6        0.01        0.65      4.83 o
  17   1   6        0.03        1.44      4.77 o
  18   1   6       20.00        9.61      9.17 o
  19   1   6        5.83        8.80      7.44 o
  20   1   6        1.50        3.57      6.49 o
 -21   2   6        7.15        0.09      8.47 o
 -20   2   6        1.69        3.75      9.16 o
 -19   2   6       14.59       -4.84      8.09 o
 -18   2   6        0.04       -0.69      6.84 o
 -17   2   6        4.37       -3.31      7.28 o
 -16   2   6        0.02        3.47      7.13 o
 -15   2   6        5.09        2.06      5.06 o
 -14   2   6      508.99      528.79     24.09 o
 -13   2   6       73.09       84.88      7.47 o
 -12   2   6      863.98      894.61     29.94 o
 -11   2   6        0.54        9.16      5.94 o
 -10   2   6       13.00       11.56      6.06 o
  -9   2   6       89.84      109.72      7.09 o
  -8   2   6       19.46       10.88      4.88 o
  -7   2   6       32.48       27.00      5.34 o
  -6   2   6       14.86       18.50      4.34 o
  -5   2   6      343.11      373.10     17.78 o
  -4   2   6      608.25      643.08     22.44 o
  -3   2   6      308.57      354.66     16.59 o
  -2   2   6       15.43       11.06      4.50 o
  -1   2   6       27.13       27.34      4.66 o
   0   2   6     1083.10     1067.96     26.25 o
   1   2   6      906.95      903.30     25.19 o
   2   2   6      453.17      517.82     20.13 o
   3   2   6      106.30      121.22      6.53 o
   4   2   6       14.24       17.66      4.34 o
   5   2   6      137.07      157.35      7.66 o
   6   2   6        3.58       -1.44      6.03 o
   7   2   6       13.28       19.84      4.66 o
   8   2   6      105.49      105.66      7.59 o
   9   2   6        1.14       -1.72      4.19 o
  10   2   6      113.04      112.75      8.84 o
  11   2   6       91.80       98.91      8.47 o
  12   2   6      217.09      258.54     11.97 o
  13   2   6       99.23       99.85      8.75 o
  14   2   6        0.27       -5.75      5.75 o
  15   2   6       19.52       32.41     11.34 o
  16   2   6        0.86        4.56      8.28 o
  17   2   6        7.07       -6.47      7.59 o
  18   2   6        3.28        4.00      8.06 o
  19   2   6        8.89       17.72     10.44 o
  20   2   6        1.00        7.28     10.53 o
 -21   3   6        8.07       14.06     14.81 o
 -20   3   6        0.18       -6.81      6.81 o
 -19   3   6        9.20       16.59     11.47 o
 -18   3   6        0.71       -2.59      5.91 o
 -17   3   6        0.13       11.81      6.47 o
 -16   3   6        6.81        8.09      9.47 o
 -15   3   6       31.33       34.38     10.00 o
 -14   3   6       85.19       93.35      8.00 o
 -13   3   6       11.65       11.88      7.00 o
 -12   3   6      136.18      170.35      9.84 o
 -11   3   6       60.42       49.88      6.56 o
 -10   3   6      117.01      139.94      8.84 o
  -9   3   6      222.45      245.44     10.84 o
  -8   3   6      101.81       95.35      7.34 o
  -7   3   6        8.65       14.72      5.16 o
  -6   3   6        1.68       -0.34      4.25 o
  -5   3   6      158.54      157.69      7.63 o
  -4   3   6       37.84       38.44      5.44 o
  -3   3   6      444.90      454.79     18.38 o
  -2   3   6       10.04       10.94      4.38 o
  -1   3   6      260.35      285.22      9.72 o
   0   3   6       25.45       26.38      4.47 o
   1   3   6      119.25      126.88      6.94 o
   2   3   6        1.38       -3.16      3.19 o
   3   3   6       87.42       93.19      8.25 o
   4   3   6       81.11       67.25      6.75 o
   5   3   6      175.85      167.07      9.03 o
   6   3   6       36.39       32.94      6.13 o
   7   3   6        0.01        0.47      7.63 o
   8   3   6      146.27      142.32     10.78 o
   9   3   6      135.99       95.47      9.44 o
  10   3   6       10.92       14.19      8.63 o
  11   3   6       67.01       36.22      7.56 o
  12   3   6       41.17       11.38      6.38 o
  13   3   6       44.04       37.38     10.91 o
  14   3   6        1.22        2.50      7.19 o
  15   3   6        6.67        3.56      9.06 o
  16   3   6        2.26       -3.88      7.47 o
  17   3   6        0.15       -5.47      5.84 o
  18   3   6        0.00       -4.56      8.78 o
  19   3   6        5.56       12.84     10.34 o
  20   3   6        2.12       11.66      9.50 o
 -20   4   6        6.50       11.38     11.44 o
 -19   4   6        5.70        1.84      8.41 o
 -18   4   6        0.29       -3.97      7.19 o
 -17   4   6        1.06        2.31      7.75 o
 -16   4   6        5.94        7.84      9.50 o
 -15   4   6       22.94       46.34     11.19 o
 -14   4   6       72.32       57.22     12.16 o
 -13   4   6        1.78        1.56      5.50 o
 -12   4   6       15.84        8.09      6.53 o
 -11   4   6      764.00      837.89     30.09 o
 -10   4   6      141.30      144.32      8.78 o
  -9   4   6       26.25       32.88      6.47 o
  -8   4   6      765.79      832.36     27.75 o
  -7   4   6       18.43       24.31      5.03 o
  -6   4   6       74.71       67.35      6.19 o
  -5   4   6       87.19       88.94      7.94 o
  -4   4   6       28.31       31.06      4.56 o
  -3   4   6        5.39        6.50      3.78 o
  -2   4   6        5.59        7.84      3.53 o
  -1   4   6      197.75      199.54      9.59 o
   0   4   6       84.59      104.94      6.84 o
   1   4   6        8.00        5.06      4.13 o
   2   4   6      399.17      383.70     19.75 o
   3   4   6       31.51       21.81      5.44 o
   4   4   6        0.04       -4.09      5.91 o
   5   4   6       22.60       24.00      6.22 o
   6   4   6      384.80      398.10     21.09 o
   7   4   6      277.41      261.76     11.19 o
   8   4   6        4.30       -1.06      4.97 o
   9   4   6      676.04      746.02     27.22 o
  10   4   6       34.07       28.16      7.38 o
  11   4   6        8.25        5.50      5.22 o
  12   4   6      184.94      204.60     18.06 o
  13   4   6        2.51       10.28      9.88 o
  14   4   6        0.90       -1.72      5.66 o
  15   4   6        1.75       -3.31      6.50 o
  16   4   6        0.19        2.88      7.84 o
  17   4   6        0.12        5.22      8.91 o
  18   4   6        0.26        1.09      7.50 o
  19   4   6        3.94        0.22      9.03 o
 -19   5   6        2.55        1.97     10.19 o
 -18   5   6       21.19       14.78     12.97 o
 -17   5   6        1.06        9.72      9.19 o
 -16   5   6       49.76       64.03     12.34 o
 -15   5   6       13.71       15.72      9.03 o
 -14   5   6        0.08       -6.66      7.22 o
 -13   5   6       34.59       39.56     12.28 o
 -12   5   6        8.67        7.47      8.06 o
 -11   5   6       60.87       52.50      6.81 o
 -10   5   6      114.71       96.91      8.50 o
  -9   5   6      165.51      175.91     12.50 o
  -8   5   6      273.02      300.07     12.06 o
  -7   5   6       17.97       12.63      6.59 o
  -6   5   6        1.73        4.78      4.88 o
  -5   5   6        0.74        2.53      5.13 o
  -4   5   6        0.01       -4.53      4.53 o
  -3   5   6        0.04       10.56      4.72 o
  -2   5   6       11.32       -3.59      7.28 o
  -1   5   6       21.00       21.28      6.03 o
   0   5   6       49.49       47.53      6.91 o
   1   5   6       31.85       33.94      5.28 o
   2   5   6        5.44        3.31      3.69 o
   3   5   6        7.02        2.44      4.88 o
   4   5   6       62.44       33.84      7.06 o
   5   5   6      165.76      131.47     10.25 o
   6   5   6      789.70      719.33     27.91 o
   7   5   6       38.53       18.09      6.94 o
   8   5   6      373.00      317.88     14.47 o
   9   5   6      168.55      139.72     10.00 o
  10   5   6        0.31        0.94      7.03 o
  11   5   6       27.09       -0.66      8.69 o
  12   5   6       18.89       15.81     10.34 o
  13   5   6       11.95       -4.84      6.66 o
  14   5   6        2.88       -2.75      6.06 o
  15   5   6        6.19       -3.94      7.44 o
  16   5   6        7.91       -5.16      7.84 o
  17   5   6        0.02       10.97      8.13 o
  18   5   6        1.65       14.28      9.47 o
 -18   6   6       11.00       10.84     15.44 o
 -17   6   6        0.28       -4.63      4.63 o
 -16   6   6        0.11       -3.47      8.25 o
 -15   6   6        0.65        4.59      8.00 o
 -14   6   6        9.37        5.13      8.94 o
 -13   6   6       15.24       10.75      9.72 o
 -12   6   6       71.84       84.78     12.47 o
 -11   6   6       14.11       10.00      9.81 o
 -10   6   6       30.28       44.34      9.63 o
  -9   6   6      169.87      179.91     10.00 o
  -8   6   6       21.25       27.44      7.03 o
  -7   6   6      283.21      304.35     12.44 o
  -6   6   6       13.72        7.81      5.13 o
  -5   6   6       18.25       25.00      6.09 o
  -4   6   6       23.21       27.13      5.66 o
  -3   6   6       36.26       44.91      6.16 o
  -2   6   6        2.22        5.25      4.56 o
  -1   6   6        0.57        4.81      5.13 o
   0   6   6       47.17       46.81      7.63 o
   1   6   6       90.75       98.85      7.56 o
   2   6   6      102.21      114.10      8.25 o
   3   6   6       19.93        4.06      8.84 o
   4   6   6       54.38       57.25      8.81 o
   5   6   6      679.84      727.02     28.53 o
   6   6   6       24.30       26.66      6.47 o
   7   6   6        1.33        3.25      6.75 o
   8   6   6       64.90       75.88      7.97 o
   9   6   6        0.18       -1.59      7.47 o
  10   6   6        0.99        0.72      6.03 o
  11   6   6       10.47       12.06      8.44 o
  12   6   6       14.21       11.00     12.28 o
  13   6   6        3.36        1.25      5.94 o
  14   6   6        4.99       20.06      8.47 o
  15   6   6        0.62       -6.69      7.38 o
  16   6   6       16.18       13.97     15.34 o
  17   6   6        5.50       11.69     10.81 o
 -17   7   6        5.62       -0.88      9.44 o
 -16   7   6        2.74        2.47      8.91 o
 -15   7   6        8.08        5.81      9.38 o
 -14   7   6       11.51       23.75     10.69 o
 -13   7   6        2.40       -0.81      9.97 o
 -12   7   6        2.01        2.97      8.06 o
 -11   7   6        3.17       12.06      9.38 o
 -10   7   6       18.89       18.38     11.38 o
  -9   7   6      176.18      196.57     16.84 o
  -8   7   6        2.10       -3.72      9.38 o
  -7   7   6        2.69       12.09     10.03 o
  -6   7   6       71.21       81.97      8.03 o
  -5   7   6        3.28       -1.50      5.06 o
  -4   7   6       12.49       13.50      6.09 o
  -3   7   6       17.96       17.03      5.41 o
  -2   7   6        0.24        3.28      4.41 o
  -1   7   6        0.24        0.25      4.78 o
   0   7   6       28.66       24.88      6.22 o
   1   7   6        2.87        1.22      5.31 o
   2   7   6       49.06       37.88     10.91 o
   3   7   6        7.16        2.50      6.50 o
   4   7   6       21.00       10.88      5.69 o
   5   7   6        0.00       -5.41      9.03 o
   6   7   6       49.67       21.13     12.97 o
   7   7   6        4.20       -0.59      6.88 o
   8   7   6        2.36       -2.06      6.69 o
   9   7   6       12.01        6.13      8.72 o
  10   7   6        0.42        4.78      6.97 o
  11   7   6        0.01       11.28      8.81 o
  12   7   6        0.50        0.78      8.59 o
  13   7   6        0.35        4.22      8.97 o
  14   7   6        3.29       -2.66      8.59 o
  15   7   6       10.85        8.94     10.84 o
 -15   8   6        6.63       11.44      9.59 o
 -14   8   6        0.01       -0.75      8.19 o
 -13   8   6        0.14        3.97      7.84 o
 -12   8   6        0.52        6.81     10.75 o
 -11   8   6       20.04       10.72     13.47 o
 -10   8   6       20.67        4.56     14.28 o
  -9   8   6        0.05       -6.59      6.59 o
  -8   8   6      147.35      127.88     16.03 o
  -7   8   6        5.53       16.97      8.47 o
  -6   8   6       14.92       13.50     10.63 o
  -5   8   6        4.52       -4.44      6.19 o
  -4   8   6        1.65        2.97      7.91 o
  -3   8   6       21.93       13.38      9.09 o
  -2   8   6      172.84      189.29     16.69 o
  -1   8   6       35.41       29.31     10.66 o
   0   8   6       23.22       35.34      9.97 o
   1   8   6        5.47       -4.38      5.72 o
   2   8   6       23.94       32.75      8.84 o
   3   8   6       10.05        2.19      8.13 o
   4   8   6        4.06        5.63      8.06 o
   5   8   6        0.16       -3.78      7.84 o
   6   8   6       46.31       53.09     11.84 o
   7   8   6        1.56       -5.47      5.47 o
   8   8   6       61.65       34.97     12.81 o
   9   8   6        4.23       -1.75      6.72 o
  10   8   6        0.05        3.81      9.44 o
  11   8   6        2.74        1.19      7.59 o
  12   8   6        0.03        0.25      8.16 o
  13   8   6        1.92       -2.00      6.88 o
  14   8   6        0.22       -4.75      8.47 o
 -13   9   6        0.00        1.16      9.13 o
 -12   9   6        1.23        1.13      7.63 o
 -11   9   6       15.18       10.91     12.47 o
 -10   9   6        2.55        1.41     10.13 o
  -9   9   6       23.69       24.69     12.72 o
  -8   9   6        7.70        5.78      9.78 o
  -7   9   6        0.97       -1.78      6.81 o
  -6   9   6        1.17       12.97      9.59 o
  -5   9   6        4.07        2.91      7.59 o
  -4   9   6        0.50       -0.38      7.66 o
  -3   9   6        0.76        5.66      7.63 o
  -2   9   6        8.06       10.34      9.13 o
  -1   9   6        0.46       12.31      7.47 o
   0   9   6        1.71        0.09      6.94 o
   1   9   6        9.09       -0.59      7.97 o
   2   9   6        0.40       -1.63      6.69 o
   3   9   6        0.03        1.34      6.47 o
   4   9   6        2.53       -0.53      7.91 o
   5   9   6        1.66        8.13      7.47 o
   6   9   6        4.32       10.16      8.75 o
   7   9   6        0.18       -4.84      7.50 o
   8   9   6        4.60       -6.53      6.53 o
   9   9   6        1.99       -0.53      8.66 o
  10   9   6        1.29       15.59     12.22 o
  11   9   6        4.36        8.31      8.88 o
 -10  10   6       10.69       15.19     14.03 o
  -9  10   6        9.99       18.47     14.00 o
  -8  10   6        0.91        8.28     10.13 o
  -7  10   6        0.09        1.94      7.66 o
  -6  10   6        1.46        9.13      9.09 o
  -5  10   6        2.09        0.97      6.16 o
  -4  10   6        0.65        5.44      9.38 o
  -3  10   6        0.27       -7.16      7.16 o
  -2  10   6        0.12       -6.59      7.34 o
  -1  10   6       22.68        0.03     11.91 o
   0  10   6        4.30        0.41      7.06 o
   1  10   6        5.96        0.41      7.53 o
   2  10   6        0.84        4.91      7.66 o
   3  10   6        0.06       -2.09      6.88 o
   4  10   6        0.12        9.75     10.25 o
   5  10   6        5.59        8.34      9.53 o
   6  10   6        0.69        1.94      8.81 o
   7  10   6        0.41        1.69      9.25 o
   8  10   6        9.87       -7.31      7.78 o
  -3  11   6        0.21        4.75      7.69 o
  -2  11   6        0.10       -8.06      8.06 o
  -1  11   6        0.07        4.94     10.03 o
   0  11   6        0.01       -3.78      7.59 o
   1  11   6        0.15       -5.56      6.78 o
 -21   1   7        0.01        3.75      5.88 o
 -20   1   7       10.97       12.92      8.28 o
 -19   1   7        0.25       -2.69      7.78 o
 -18   1   7        0.10        5.68      5.19 o
 -17   1   7       10.66        9.58      7.06 o
 -16   1   7        0.83       -3.81      3.81 o
 -15   1   7        8.83       -6.74      8.13 o
 -14   1   7      100.08       92.64      6.27 o
 -13   1   7       84.91       62.84      5.54 o
 -12   1   7      108.36       90.08      7.45 o
 -11   1   7      155.25      127.68      8.70 o
 -10   1   7        2.01        5.38      3.03 o
  -9   1   7      235.57      213.19     13.98 o
  -8   1   7      155.96      152.93      5.59 o
  -7   1   7       75.10       70.27      4.69 o
  -6   1   7      132.20      125.23     14.27 o
  -5   1   7      109.73      110.76     15.94 o
  -4   1   7      174.91      173.66      5.46 o
  -3   1   7      106.40      103.43      6.86 o
  -2   1   7       27.67       26.78      6.42 o
  -1   1   7      203.04      186.73      5.25 o
   0   1   7        1.13        3.60      3.14 o
   1   1   7      193.65      194.24      5.42 o
   2   1   7     1902.66     1948.98     25.59 o
   3   1   7       66.52       74.12      4.90 o
   4   1   7       15.57        9.04      2.97 o
   5   1   7      244.03      261.81      6.82 o
   6   1   7      192.68      211.51      6.23 o
   7   1   7      123.49      147.13      5.57 o
   8   1   7        7.08        3.31      3.25 o
   9   1   7       15.18        9.14      3.42 o
  10   1   7        9.77       15.33      9.08 o
  11   1   7       12.57       10.53      4.61 o
  12   1   7       83.23       89.36     14.39 o
  13   1   7       30.55       31.24      4.45 o
  14   1   7       33.58       40.63      7.58 o
  15   1   7        8.67       12.83      5.96 o
  16   1   7        0.01       -4.33      4.33 o
  17   1   7        6.80        3.89      7.22 o
  18   1   7        1.30       -1.56      5.90 o
  19   1   7        0.37        1.35      7.97 o
  20   1   7        1.86       -2.76      5.35 o
 -21   2   7       27.57       32.50     13.38 o
 -20   2   7        2.80       -0.34      9.28 o
 -19   2   7        0.31       12.06      9.44 o
 -18   2   7        2.56        1.78      7.75 o
 -17   2   7       18.63        9.06     10.97 o
 -16   2   7        5.02        2.16      8.41 o
 -15   2   7       33.02       34.06      9.81 o
 -14   2   7      140.76      146.82      9.63 o
 -13   2   7        0.63        7.16      5.78 o
 -12   2   7      250.92      242.54     10.72 o
 -11   2   7      192.09      196.57      9.63 o
 -10   2   7        4.10       -1.78      4.25 o
  -9   2   7        0.18       -1.97      3.72 o
  -8   2   7       33.78       34.13      5.75 o
  -7   2   7      227.80      229.57      9.25 o
  -6   2   7       32.65       45.72      4.88 o
  -5   2   7       21.47       23.13      4.28 o
  -4   2   7     1762.40     1695.91     35.00 o
  -3   2   7     2209.82     2192.23     38.44 o
  -2   2   7     1404.60     1411.41     30.94 o
  -1   2   7       44.20       43.06      4.59 o
   0   2   7      354.44      313.41     11.38 o
   1   2   7        9.99       16.38      3.81 o
   2   2   7      548.97      580.79     20.94 o
   3   2   7      171.17      174.04      7.66 o
   4   2   7       18.57       24.78      5.06 o
   5   2   7       11.44       15.63      4.66 o
   6   2   7       36.59       58.44      6.28 o
   7   2   7       13.75       15.19      4.34 o
   8   2   7      181.96      186.85      9.00 o
   9   2   7        2.93       11.19      6.22 o
  10   2   7      421.23      481.79     14.22 o
  11   2   7      431.26      473.57     14.81 o
  12   2   7       16.66       20.34      6.19 o
  13   2   7       13.31       11.38      8.53 o
  14   2   7        3.23        4.91      7.38 o
  15   2   7        3.12        1.25      7.78 o
  16   2   7       14.76       11.91     11.31 o
  17   2   7        3.67        8.47      9.53 o
  18   2   7        0.74       -5.03      5.03 o
  19   2   7        3.10       -0.06      7.97 o
 -21   3   7        0.04        3.31     10.31 o
 -20   3   7        4.63        6.50      9.84 o
 -19   3   7       23.28       15.91     13.56 o
 -18   3   7        1.08       -1.97      7.34 o
 -17   3   7        0.24       -6.44      6.69 o
 -16   3   7        1.67       -0.41      6.25 o
 -15   3   7       49.96       62.72     11.44 o
 -14   3   7        0.20        7.25      9.19 o
 -13   3   7       16.34       18.69      6.59 o
 -12   3   7      198.16      204.82     10.56 o
 -11   3   7       95.04       90.60      7.88 o
 -10   3   7       49.48       52.88      6.66 o
  -9   3   7      728.30      780.67     26.06 o
  -8   3   7      396.01      429.01     13.19 o
  -7   3   7       83.68       88.13      6.53 o
  -6   3   7       93.38       97.94      7.59 o
  -5   3   7       70.12       68.63      6.13 o
  -4   3   7       52.55       53.88      5.78 o
  -3   3   7       25.29       29.16      5.16 o
  -2   3   7      438.19      380.20     17.91 o
  -1   3   7      134.78      139.69      7.13 o
   0   3   7       27.84       23.16      4.91 o
   1   3   7       55.25       52.97      5.53 o
   2   3   7      245.55      259.85     10.63 o
   3   3   7      297.93      314.07     10.63 o
   4   3   7        0.00        5.59      4.41 o
   5   3   7       41.39       37.50      7.06 o
   6   3   7        0.00        3.59      3.97 o
   7   3   7       69.83       65.63      6.66 o
   8   3   7      111.64      113.03      8.69 o
   9   3   7      163.12      160.82     11.16 o
  10   3   7      264.36      281.66     14.19 o
  11   3   7       71.44       70.66      8.00 o
  12   3   7        0.18        3.50      9.09 o
  13   3   7       31.79       31.31     13.19 o
  14   3   7       27.77       16.34     11.56 o
  15   3   7        1.74        5.81      8.63 o
  16   3   7        0.03        0.84      6.09 o
  17   3   7        0.27        7.13      8.25 o
  18   3   7        1.24       -0.25      7.38 o
  19   3   7        0.25       -6.81      6.81 o
 -20   4   7        0.38       -1.53      7.84 o
 -19   4   7        7.68       18.47      9.38 o
 -18   4   7        0.03       -5.69      5.81 o
 -17   4   7        0.01       -4.31      4.31 o
 -16   4   7        0.00        0.13      7.09 o
 -15   4   7        0.01        6.78      7.75 o
 -14   4   7        2.16        3.25      7.75 o
 -13   4   7       23.28       17.34     11.81 o
 -12   4   7       96.20      114.94      9.22 o
 -11   4   7     1541.73     1629.97     38.72 o
 -10   4   7        2.76        5.97      5.13 o
  -9   4   7      369.46      399.29     12.97 o
  -8   4   7       45.80       55.03      6.19 o
  -7   4   7       22.38       25.41      5.47 o
  -6   4   7      150.19      154.22      8.47 o
  -5   4   7        5.40        4.63      5.16 o
  -4   4   7       60.97       54.06      5.78 o
  -3   4   7       89.87       86.91      7.03 o
  -2   4   7      143.55      144.19      7.59 o
  -1   4   7       30.30       26.56      6.22 o
   0   4   7        3.41       -1.28      6.06 o
   1   4   7      243.49      230.25      9.47 o
   2   4   7       34.45       24.16      5.88 o
   3   4   7      160.35      167.22      8.09 o
   4   4   7       13.18       16.50      4.66 o
   5   4   7       15.59        9.25      5.31 o
   6   4   7       13.23        9.78      5.13 o
   7   4   7      280.47      285.69     11.16 o
   8   4   7       28.88       28.31      6.00 o
   9   4   7       10.02       12.66      7.69 o
  10   4   7       40.60       54.28      6.91 o
  11   4   7        3.88       -6.00      7.16 o
  12   4   7       70.40       83.35     11.59 o
  13   4   7        9.11       13.03      7.84 o
  14   4   7        0.22       -4.81      5.97 o
  15   4   7        1.84       -1.91      5.53 o
  16   4   7        0.88       -3.69      6.75 o
  17   4   7        0.11       -5.41      6.06 o
  18   4   7       11.23       24.97     12.81 o
 -19   5   7        2.27       12.34     10.78 o
 -18   5   7        4.86       12.47     11.47 o
 -17   5   7        0.06        0.59      7.50 o
 -16   5   7        3.43        8.59     12.16 o
 -15   5   7       29.63       66.56     14.81 o
 -14   5   7       25.17       22.25     10.34 o
 -13   5   7        0.22       -5.00      6.41 o
 -12   5   7       34.80       29.34      9.22 o
 -11   5   7        6.14        5.63      5.69 o
 -10   5   7      215.80      238.29     10.94 o
  -9   5   7        4.32       12.78      5.53 o
  -8   5   7      445.14      437.45     22.25 o
  -7   5   7        0.49        3.34      4.97 o
  -6   5   7        5.39        6.00      4.75 o
  -5   5   7      227.32      230.35     10.75 o
  -4   5   7        0.08        2.88      4.00 o
  -3   5   7      131.98      125.22      7.78 o
  -2   5   7       60.68       69.13      6.50 o
  -1   5   7        0.20        0.41      4.38 o
   0   5   7        4.22        4.72      3.88 o
   1   5   7        5.60        4.69      4.16 o
   2   5   7       34.39       27.94      5.28 o
   3   5   7       16.30       18.47      5.72 o
   4   5   7        4.07        4.44      5.13 o
   5   5   7      446.79      413.63     13.72 o
   6   5   7      201.14      197.75     10.50 o
   7   5   7       97.30       81.06      9.03 o
   8   5   7       54.29       58.38      8.06 o
   9   5   7        2.48        8.56      6.19 o
  10   5   7      205.30      221.50     16.50 o
  11   5   7       12.38       21.69      8.75 o
  12   5   7        0.00        0.66      5.97 o
  13   5   7        0.21       -0.06      6.97 o
  14   5   7        0.32       -3.63      5.34 o
  15   5   7        3.01       -0.69      7.81 o
  16   5   7        3.52        1.59      7.16 o
  17   5   7        0.21        8.84      8.44 o
 -18   6   7       15.92       50.88     12.41 o
 -17   6   7        1.56        7.25      8.63 o
 -16   6   7        0.84       -6.47      6.47 o
 -15   6   7        1.57        5.25      8.44 o
 -14   6   7        4.29        5.22      9.22 o
 -13   6   7       25.49       14.81     11.72 o
 -12   6   7        0.00       -5.81      6.13 o
 -11   6   7        0.00        0.94      8.44 o
 -10   6   7        2.21        3.16     10.69 o
  -9   6   7      173.36      207.72     18.66 o
  -8   6   7       34.94       46.88      6.81 o
  -7   6   7      290.13      299.38     12.59 o
  -6   6   7      923.13      958.65     29.88 o
  -5   6   7      407.42      405.63     13.78 o
  -4   6   7       16.71       16.91      6.22 o
  -3   6   7       12.34       20.41      5.78 o
  -2   6   7       16.82       14.03      5.25 o
  -1   6   7       19.41       16.25      5.13 o
   0   6   7       39.90       30.84      6.44 o
   1   6   7        7.00        8.16      4.88 o
   2   6   7       25.99       25.94      6.47 o
   3   6   7      278.38      301.82     12.03 o
   4   6   7       33.56       33.00      6.78 o
   5   6   7       62.10       60.97      7.25 o
   6   6   7       82.30       83.81      7.59 o
   7   6   7       11.43       12.31      5.63 o
   8   6   7       37.47       46.88     15.25 o
   9   6   7       36.41       31.75     11.56 o
  10   6   7        1.09       -3.47      7.06 o
  11   6   7        6.34        4.19      8.75 o
  12   6   7        0.14       -0.38      8.09 o
  13   6   7       12.89       11.47     10.47 o
  14   6   7       37.17       35.78     12.84 o
  15   6   7        4.04       -6.41     10.06 o
  16   6   7        6.91        8.19     10.16 o
 -16   7   7        9.15       16.66     11.13 o
 -15   7   7       14.74       21.72     10.41 o
 -14   7   7        0.71        4.63      8.72 o
 -13   7   7        0.01       -2.94      7.06 o
 -12   7   7       15.52        2.06      9.56 o
 -11   7   7       11.79       11.53     14.31 o
 -10   7   7       31.04       29.81     10.03 o
  -9   7   7       32.26       39.00      9.38 o
  -8   7   7       43.42       46.16     10.97 o
  -7   7   7       57.11       50.59     10.75 o
  -6   7   7       82.58       99.94     12.81 o
  -5   7   7        0.58       -5.97      5.97 o
  -4   7   7        0.22        4.13      5.75 o
  -3   7   7        8.88        5.06      6.00 o
  -2   7   7       99.91      112.72      9.63 o
  -1   7   7      103.61      116.41      9.78 o
   0   7   7       34.36       27.97      6.72 o
   1   7   7        0.13        9.63      5.28 o
   2   7   7       26.81       29.50      7.03 o
   3   7   7       10.84       -0.53      8.69 o
   4   7   7        1.67        3.72      7.34 o
   5   7   7       58.42       54.88     12.44 o
   6   7   7       12.08        0.53      9.03 o
   7   7   7        0.82       -6.22      6.22 o
   8   7   7       16.42        5.59      8.56 o
   9   7   7        7.40        0.78      8.06 o
  10   7   7        0.00       10.66      9.00 o
  11   7   7        0.17       -4.47      6.25 o
  12   7   7        3.49        7.09      9.81 o
  13   7   7        4.54       -3.44      9.03 o
  14   7   7        0.10       -1.84      8.50 o
  15   7   7        0.15        0.41      8.56 o
 -15   8   7        0.95        4.69      7.91 o
 -14   8   7       11.93        7.47      9.38 o
 -13   8   7        3.51        5.47      7.44 o
 -12   8   7        5.39       14.72      9.25 o
 -11   8   7        0.00        3.13      8.16 o
 -10   8   7       31.18       28.06     13.84 o
  -9   8   7       31.10       18.50     16.78 o
  -8   8   7        0.26        2.94      9.44 o
  -7   8   7        0.05        0.19      8.03 o
  -6   8   7        9.37       16.38     10.00 o
  -5   8   7        3.43       -2.84      8.38 o
  -4   8   7        0.01       -4.72      5.66 o
  -3   8   7        2.00        5.34      8.53 o
  -2   8   7        0.10        0.41      8.44 o
  -1   8   7        0.48        4.31      7.22 o
   0   8   7       29.87       37.53     10.63 o
   1   8   7      112.10      125.41     13.78 o
   2   8   7        6.68       -1.94      5.59 o
   3   8   7        2.76        7.22      7.28 o
   4   8   7        1.95       -0.78      8.34 o
   5   8   7        0.19        3.44      7.38 o
   6   8   7      135.60      151.38     19.03 o
   7   8   7       19.47       24.59     10.19 o
   8   8   7        6.11       -4.16      7.47 o
   9   8   7        2.19        4.38      9.13 o
  10   8   7        4.36        7.72      8.41 o
  11   8   7        3.85       11.69     11.31 o
  12   8   7        0.43        6.78     10.75 o
  13   8   7        1.78       -7.13      7.13 o
 -12   9   7        0.49       -1.22      7.91 o
 -11   9   7        0.55       -0.03      7.88 o
 -10   9   7        0.29        4.75      9.53 o
  -9   9   7       12.12       11.09     12.53 o
  -8   9   7        9.84       10.09     10.25 o
  -7   9   7       34.86       33.66     14.94 o
  -6   9   7        3.58       -3.50      5.81 o
  -5   9   7        0.03        0.59      6.66 o
  -4   9   7        0.20       11.19      9.09 o
  -3   9   7        0.07       -5.06      6.72 o
  -2   9   7        9.91       -6.16      7.88 o
  -1   9   7       40.10       51.97     12.50 o
   0   9   7       12.75        3.34      8.78 o
   1   9   7        5.58        0.41      8.69 o
   2   9   7        4.60        3.66      8.47 o
   3   9   7        0.83       -5.91      5.91 o
   4   9   7        7.49        3.44      7.50 o
   5   9   7        0.77        2.97      7.84 o
   6   9   7       18.24       31.41     11.53 o
   7   9   7        8.64        2.75      8.47 o
   8   9   7        1.30        0.81      9.50 o
   9   9   7        0.18       -3.09      6.50 o
  10   9   7        0.97       -1.63      8.41 o
  -8  10   7        2.63        2.81      9.06 o
  -7  10   7        1.16       -4.50      6.81 o
  -6  10   7        2.98       -2.03      7.75 o
  -5  10   7        0.00       -5.16      7.47 o
  -4  10   7        0.28       -0.78      7.81 o
  -3  10   7        3.86        1.97      8.44 o
  -2  10   7        0.62       -4.75      6.56 o
  -1  10   7       18.73       16.34     13.06 o
   0  10   7        0.69       14.97      7.94 o
   1  10   7        0.19       -2.34      7.50 o
   2  10   7        1.66       -5.88      5.88 o
   3  10   7        0.12        5.59      8.28 o
   4  10   7        2.65       -6.75      6.75 o
   5  10   7        2.40       -5.34      8.56 o
   6  10   7        0.10       -4.38      8.03 o
   7  10   7        1.42        2.28      8.91 o
 -21   0   8       27.34       18.41     13.94 o
 -20   0   8        6.06        1.31      9.53 o
 -19   0   8      106.75      142.57     18.03 o
 -18   0   8       12.90        2.38      8.81 o
 -17   0   8        5.37        1.78      7.88 o
 -16   0   8        4.79        5.31      7.78 o
 -15   0   8       88.44       81.25     12.16 o
 -14   0   8      108.89      118.91     10.97 o
 -13   0   8      325.29      283.47     13.56 o
 -12   0   8       15.83       16.25      5.91 o
 -11   0   8      305.62      261.35     10.72 o
 -10   0   8        1.38        7.63      5.09 o
  -9   0   8       23.62       23.00      8.13 o
  -8   0   8       83.77       86.85      6.50 o
  -7   0   8        2.21        2.38      3.75 o
  -6   0   8       62.83       67.06      6.81 o
  -5   0   8      109.83      121.16      7.59 o
  -4   0   8       19.04       16.25      4.22 o
  -3   0   8       17.89       23.16      5.13 o
  -2   0   8      153.67      142.88      7.72 o
  -1   0   8      148.72      128.72      6.69 o
   0   0   8      585.15      542.76     20.97 o
   1   0   8       30.03       31.09      4.59 o
   2   0   8       56.14       63.56      5.47 o
   3   0   8     1585.02     1693.04     35.69 o
   4   0   8     2474.29     2658.24     43.97 o
   5   0   8       64.35       61.44      6.28 o
   6   0   8       21.83       16.06      5.25 o
   7   0   8       46.62       40.41      6.78 o
   8   0   8       80.13       70.91      7.56 o
   9   0   8       42.63       43.31      9.69 o
  10   0   8       89.56       65.81      8.84 o
  11   0   8       27.63       13.00      6.56 o
  12   0   8      371.39      416.35     14.97 o
  13   0   8        1.09       -1.63     11.56 o
  14   0   8      276.53      293.19     20.44 o
  15   0   8        0.22        0.78      8.63 o
  16   0   8        7.53        2.97      9.28 o
  17   0   8        7.99       -3.72      7.09 o
  18   0   8        3.34        0.47      7.81 o
  19   0   8        7.75        1.16      9.41 o
 -21   1   8        0.08       -4.68      6.11 o
 -20   1   8        5.49        5.50     17.17 o
 -19   1   8       31.34       30.14     20.17 o
 -18   1   8        6.21        6.59      6.09 o
 -17   1   8        0.44       -1.61      5.08 o
 -16   1   8        0.03        0.83      5.08 o
 -15   1   8        3.48       -0.47      4.76 o
 -14   1   8      239.11      230.16      8.36 o
 -13   1   8       42.91       37.56      4.88 o
 -12   1   8        0.24        5.45      3.56 o
 -11   1   8        0.10        3.78      3.76 o
 -10   1   8        0.15        2.84      2.76 o
  -9   1   8      177.39      170.30      8.58 o
  -8   1   8      160.51      164.33      6.40 o
  -7   1   8       49.13       52.55      4.12 o
  -6   1   8       31.30       42.70      6.78 o
  -5   1   8      126.81      119.67     17.42 o
  -4   1   8       38.44       55.85      4.15 o
  -3   1   8      310.80      300.96     13.94 o
  -2   1   8      676.05      603.03     15.89 o
  -1   1   8      232.08      198.39     10.02 o
   0   1   8        7.21       12.64      3.05 o
   1   1   8       29.67       26.97      3.02 o
   2   1   8       73.42       90.07      5.63 o
   3   1   8       83.66       95.55      4.67 o
   4   1   8      613.22      642.32     21.19 o
   5   1   8      203.51      206.13      6.77 o
   6   1   8        7.11        5.04      2.95 o
   7   1   8        0.12       -3.70      3.70 o
   8   1   8        0.22       -2.67      3.64 o
   9   1   8      162.25      161.27     17.52 o
  10   1   8        0.76       -1.47      6.58 o
  11   1   8        5.48        6.11      4.16 o
  12   1   8       56.40       53.55      5.85 o
  13   1   8       64.14       79.78     26.81 o
  14   1   8        0.06        1.03      7.25 o
  15   1   8        3.88       -1.87      5.42 o
  16   1   8        0.03       -4.58      9.64 o
  17   1   8        0.00       -3.58      5.97 o
  18   1   8        0.44       -1.34      5.63 o
  19   1   8        2.07        1.27      5.89 o
 -21   2   8        0.74        1.53      8.91 o
 -20   2   8       31.51       49.84     20.03 o
 -19   2   8        0.47       -1.66      8.69 o
 -18   2   8        0.57        8.38      9.16 o
 -17   2   8        0.42       -1.81      7.22 o
 -16   2   8       23.73       27.22     11.88 o
 -15   2   8       31.21       34.28     12.59 o
 -14   2   8        0.38       -2.78      6.16 o
 -13   2   8        0.82       13.00      5.03 o
 -12   2   8       40.26       45.66      7.50 o
 -11   2   8       32.36       26.03      6.22 o
 -10   2   8       80.82       92.56      7.41 o
  -9   2   8        2.45        1.59      7.78 o
  -8   2   8      275.18      261.88      9.94 o
  -7   2   8       28.97       33.81      5.34 o
  -6   2   8       39.27       34.56      5.47 o
  -5   2   8      580.03      635.04     22.16 o
  -4   2   8      392.12      386.10     12.38 o
  -3   2   8      405.97      412.42     19.03 o
  -2   2   8       56.28       61.78      5.75 o
  -1   2   8       70.80       67.10      6.63 o
   0   2   8       81.64       85.66      7.19 o
   1   2   8       72.92       83.22      6.72 o
   2   2   8       94.77      123.03      7.03 o
   3   2   8      164.97      164.94      9.16 o
   4   2   8        0.90       -2.94      3.66 o
   5   2   8       22.58       22.28      4.59 o
   6   2   8       49.64       38.97      5.94 o
   7   2   8      100.48      104.44      9.25 o
   8   2   8       60.93       56.81      6.63 o
   9   2   8        1.43        0.50      5.44 o
  10   2   8      194.75      246.91     14.31 o
  11   2   8      141.42      133.38     10.56 o
  12   2   8        0.90       -4.63      7.41 o
  13   2   8       13.44       32.28     11.38 o
  14   2   8       13.21        7.78      8.66 o
  15   2   8        0.74        6.03      8.81 o
  16   2   8        0.34       -5.72      6.16 o
  17   2   8        1.73        5.72      8.75 o
  18   2   8        1.39        9.88      9.22 o
  19   2   8        2.38        6.63     10.25 o
 -20   3   8        1.43        1.75      9.41 o
 -19   3   8       15.90       -6.00      8.25 o
 -18   3   8        9.11       -1.03     10.09 o
 -17   3   8        3.50       -2.22      6.91 o
 -16   3   8        3.73       -1.38      6.97 o
 -15   3   8       25.16       31.06     10.03 o
 -14   3   8        4.13       -2.41      5.84 o
 -13   3   8       35.98       41.50     15.09 o
 -12   3   8       17.78       22.69      6.63 o
 -11   3   8       44.76       40.72      7.94 o
 -10   3   8       49.69       45.22      6.94 o
  -9   3   8      140.85      154.19      8.88 o
  -8   3   8       28.67       10.78      6.03 o
  -7   3   8       18.65       24.41      5.69 o
  -6   3   8      591.29      573.82     23.09 o
  -5   3   8        1.95        4.38      4.38 o
  -4   3   8        0.79       -4.78      4.78 o
  -3   3   8      440.17      456.17     20.13 o
  -2   3   8      211.92      183.35      9.00 o
  -1   3   8      193.04      194.38      8.88 o
   0   3   8       35.07       36.22      5.25 o
   1   3   8       64.77       69.10      6.72 o
   2   3   8        6.19        2.34      4.47 o
   3   3   8       43.44       34.84      5.28 o
   4   3   8       80.26       76.35      7.72 o
   5   3   8        6.46        6.81      4.34 o
   6   3   8       22.70       10.84      5.50 o
   7   3   8        1.60        1.50      4.25 o
   8   3   8      202.88      209.85     10.69 o
   9   3   8      110.47      104.75      8.97 o
  10   3   8      121.55      105.94      8.78 o
  11   3   8       36.12       37.94      9.50 o
  12   3   8      107.60      118.60     14.13 o
  13   3   8        0.01        3.06      7.69 o
  14   3   8       13.96        7.84     10.13 o
  15   3   8        3.83        3.81      7.44 o
  16   3   8        0.02        4.56      7.22 o
  17   3   8        0.30       -6.31      6.41 o
  18   3   8        9.79        5.22     10.22 o
 -19   4   8        5.91       18.94     13.81 o
 -18   4   8        0.26        3.22      8.25 o
 -17   4   8        5.37        5.03      8.81 o
 -16   4   8        6.34       -2.72      9.13 o
 -15   4   8        6.58       -0.66      7.75 o
 -14   4   8       22.63       30.25     14.00 o
 -13   4   8        2.37        7.25      9.53 o
 -12   4   8      126.97      141.88     14.63 o
 -11   4   8      137.67      139.16     12.78 o
 -10   4   8      280.18      303.60     12.19 o
  -9   4   8        2.51        6.00      5.38 o
  -8   4   8       75.22       80.00      7.94 o
  -7   4   8      170.58      179.10      9.88 o
  -6   4   8      290.46      279.38     11.28 o
  -5   4   8      667.70      697.61     24.81 o
  -4   4   8       11.23       10.44      4.91 o
  -3   4   8       52.10       44.06      6.69 o
  -2   4   8      670.72      728.05     25.69 o
  -1   4   8       15.44       21.81      5.31 o
   0   4   8       80.20       89.25      6.97 o
   1   4   8      196.73      197.94      9.75 o
   2   4   8       58.79       53.72      6.91 o
   3   4   8       36.09       31.38      5.88 o
   4   4   8       32.73       29.03      5.41 o
   5   4   8        0.18        2.81      5.75 o
   6   4   8       13.70       12.78      5.31 o
   7   4   8       60.60       67.22      7.19 o
   8   4   8       20.25       20.84      7.16 o
   9   4   8       10.80       14.06      5.91 o
  10   4   8       37.96       42.94      9.88 o
  11   4   8       10.56       -6.78      8.88 o
  12   4   8       14.30       16.50     10.44 o
  13   4   8        1.62       -5.47      5.47 o
  14   4   8        5.28       -2.44      8.56 o
  15   4   8       18.86       68.10     16.50 o
  16   4   8        0.49       -6.09      6.09 o
  17   4   8        0.82       -3.38      8.34 o
 -19   5   8        0.10       -1.09     10.34 o
 -18   5   8        0.63       -1.91      6.63 o
 -17   5   8       14.51       -0.81      8.19 o
 -16   5   8        0.87        1.91      8.50 o
 -15   5   8        0.01       -6.16      6.44 o
 -14   5   8        0.04       -3.69      7.13 o
 -13   5   8        3.02        5.19      9.06 o
 -12   5   8       62.39       50.81     11.75 o
 -11   5   8        0.01       -5.16      5.16 o
 -10   5   8       10.87        5.28      5.84 o
  -9   5   8      313.54      313.73     12.97 o
  -8   5   8      846.47      913.58     29.50 o
  -7   5   8      272.78      268.51     12.19 o
  -6   5   8      446.05      458.48     24.13 o
  -5   5   8      333.17      343.29     12.50 o
  -4   5   8       34.05       30.19      6.28 o
  -3   5   8        3.52       -3.13      4.25 o
  -2   5   8        0.45       -2.22      4.97 o
  -1   5   8       20.64        7.47      6.16 o
   0   5   8       26.84       22.38      5.41 o
   1   5   8       90.46       65.50      7.69 o
   2   5   8        0.27        1.34      4.28 o
   3   5   8       17.75       13.22      5.41 o
   4   5   8        3.63       13.25      6.06 o
   5   5   8        0.03        2.53      7.34 o
   6   5   8       41.64       39.16      8.00 o
   7   5   8        4.60       -0.56      6.16 o
   8   5   8        5.60        4.63      5.38 o
   9   5   8       19.07       14.25     11.22 o
  10   5   8       50.37       54.59     11.03 o
  11   5   8        5.25        6.44      7.38 o
  12   5   8        2.01        5.72      7.00 o
  13   5   8        9.47       13.59      9.50 o
  14   5   8        0.24        0.66      6.75 o
  15   5   8        6.47       -1.47      9.59 o
  16   5   8        2.58        0.00      7.28 o
  17   5   8        9.31       23.41     11.25 o
 -17   6   8        0.54       -7.94      7.94 o
 -16   6   8        2.41       -0.84      7.38 o
 -15   6   8        0.59        2.63      8.81 o
 -14   6   8        1.55        5.56      8.38 o
 -13   6   8       45.36       43.03     11.25 o
 -12   6   8       31.80       46.88     12.91 o
 -11   6   8        6.14        0.03      7.25 o
 -10   6   8       32.64       35.34     11.00 o
  -9   6   8      217.84      245.01     19.31 o
  -8   6   8       16.08       33.00      8.28 o
  -7   6   8       28.56       38.13      9.63 o
  -6   6   8      116.41      124.10      9.81 o
  -5   6   8        3.18       -4.63      4.63 o
  -4   6   8       91.09       74.47      9.13 o
  -3   6   8       26.15       25.41      7.03 o
  -2   6   8        5.66       -1.00      8.16 o
  -1   6   8       35.47       25.22      5.84 o
   0   6   8       73.06       60.03      7.00 o
   1   6   8        9.47        4.84      8.22 o
   2   6   8       31.77       35.31      7.31 o
   3   6   8       26.99       35.25      6.00 o
   4   6   8        0.18        6.53      4.38 o
   5   6   8        5.00        1.78      8.44 o
   6   6   8        0.31       14.84      7.03 o
   7   6   8        0.01        5.28      6.72 o
   8   6   8       24.55       15.69      9.59 o
   9   6   8        3.72        1.06      7.75 o
  10   6   8        0.00       14.34      7.56 o
  11   6   8        3.08        1.66      9.16 o
  12   6   8        2.85       -3.34      7.28 o
  13   6   8        9.88       16.88      9.69 o
  14   6   8       10.82       13.91     13.59 o
  15   6   8        0.11       -1.81      8.16 o
 -16   7   8        5.50        7.88     11.97 o
 -15   7   8        1.35        8.41      9.81 o
 -14   7   8        2.17        2.03      8.81 o
 -13   7   8        3.83        3.06      8.88 o
 -12   7   8        2.32        9.22      9.84 o
 -11   7   8       13.88        2.56      9.97 o
 -10   7   8       23.29       24.28     10.31 o
  -9   7   8        3.69       -0.47      7.25 o
  -8   7   8      105.92      100.31     19.34 o
  -7   7   8       28.66       20.94     12.97 o
  -6   7   8       12.34       -2.03      7.03 o
  -5   7   8        2.31       15.22      7.69 o
  -4   7   8        9.34       19.50     10.34 o
  -3   7   8        3.28       11.28      6.66 o
  -2   7   8       14.20        8.78      8.91 o
  -1   7   8        0.00        1.38      6.41 o
   0   7   8        3.48       -1.66      6.00 o
   1   7   8       37.94       27.69     10.63 o
   2   7   8        8.06        1.31      7.72 o
   3   7   8       15.57       12.09     10.56 o
   4   7   8        0.00       -2.03      5.91 o
   5   7   8       55.82       88.47     12.19 o
   6   7   8       18.48       15.78     12.84 o
   7   7   8      115.92      149.38     18.53 o
   8   7   8      100.53      102.19     13.81 o
   9   7   8        0.04        0.50      7.25 o
  10   7   8        2.45       -2.25      5.13 o
  11   7   8        0.08       -0.94      7.19 o
  12   7   8        2.40        3.34     10.31 o
  13   7   8        7.96       10.03     10.63 o
  14   7   8        0.30       -6.50      6.50 o
 -14   8   8        0.12        6.72      9.47 o
 -13   8   8        0.15        0.72      9.22 o
 -12   8   8        0.27       -6.09      6.09 o
 -11   8   8        0.36       10.44     10.06 o
 -10   8   8        3.27        5.38      8.53 o
  -9   8   8        0.58       -7.13      8.06 o
  -8   8   8        0.29       -4.81      7.97 o
  -7   8   8        4.01       -1.41      8.84 o
  -6   8   8       35.45       27.44     12.88 o
  -5   8   8        0.89       -4.50      6.63 o
  -4   8   8       15.81        4.41      9.72 o
  -3   8   8       33.12       35.84     13.28 o
  -2   8   8        3.09       -2.25      7.75 o
  -1   8   8        8.44        9.69      7.94 o
   0   8   8       23.70       11.75     14.72 o
   1   8   8       15.79       15.25      9.41 o
   2   8   8        4.08        4.88      6.91 o
   3   8   8        8.98        2.97      8.09 o
   4   8   8       12.20       14.31     11.03 o
   5   8   8        0.19       -6.94      6.94 o
   6   8   8       56.03       49.56     11.97 o
   7   8   8        7.47        3.81      9.31 o
   8   8   8        7.80       -0.31      9.38 o
   9   8   8        1.12       -0.53      7.88 o
  10   8   8        0.94        5.16      7.97 o
  11   8   8        8.73       12.56     14.06 o
  12   8   8        0.14        2.94      8.03 o
 -11   9   8        2.15       28.91     11.53 o
 -10   9   8        0.00       -3.84     10.31 o
  -9   9   8       14.48       21.38     10.50 o
  -8   9   8        0.11        3.28      8.75 o
  -7   9   8        5.01        0.59     10.09 o
  -6   9   8        2.34        4.78      8.28 o
  -5   9   8        3.26       18.78      9.16 o
  -4   9   8        0.40       -3.91      6.53 o
  -3   9   8        1.69        3.69      9.25 o
  -2   9   8        0.00        2.47      8.16 o
  -1   9   8       10.61       11.88      8.50 o
   0   9   8       18.11       13.09     11.34 o
   1   9   8       10.71        0.09      8.53 o
   2   9   8        5.66       -0.03      7.16 o
   3   9   8        2.49        9.22      9.97 o
   4   9   8        0.33       -5.88      5.88 o
   5   9   8        0.20        3.09      9.81 o
   6   9   8        2.66       -3.75      8.31 o
   7   9   8        0.04        1.97      8.78 o
   8   9   8       26.01       48.84     15.66 o
   9   9   8        0.19       -3.34      8.25 o
  -7  10   8        0.23       -5.19      9.38 o
  -6  10   8        0.00        3.66      7.88 o
  -5  10   8        1.05       15.44     10.00 o
  -4  10   8        1.79        1.81      7.34 o
  -3  10   8        1.58       -4.19      7.19 o
  -2  10   8        1.77       23.69     12.06 o
  -1  10   8        4.08       -8.88      8.88 o
   0  10   8        2.24       -6.91      6.91 o
   1  10   8        0.34       -5.44      6.38 o
   2  10   8        1.48        2.31      9.81 o
   3  10   8        0.38        5.78      9.16 o
   4  10   8        0.20       -6.47      6.47 o
   5  10   8        1.57        9.19     10.44 o
 -20   1   9       11.19       21.06      8.30 o
 -19   1   9        0.50       -6.93     11.33 o
 -18   1   9        7.16       20.10      7.73 o
 -17   1   9        0.37        0.85      5.97 o
 -16   1   9        5.60        4.27      5.90 o
 -15   1   9       23.58       15.77      8.16 o
 -14   1   9        5.76        4.99      5.21 o
 -13   1   9        6.54       10.84      3.78 o
 -12   1   9       84.10       70.65     10.83 o
 -11   1   9       21.22       12.90      5.45 o
 -10   1   9        4.01       -5.24      5.72 o
  -9   1   9       55.88       49.32      6.34 o
  -8   1   9      124.51      124.04      5.89 o
  -7   1   9        1.06        2.94      3.17 o
  -6   1   9        0.00        2.76      3.84 o
  -5   1   9      138.80      147.80     13.28 o
  -4   1   9      350.75      346.81      8.26 o
  -3   1   9        3.07        3.88      3.11 o
  -2   1   9      453.20      466.87     21.72 o
  -1   1   9        5.43       10.40      5.50 o
   0   1   9       25.86       23.38      3.37 o
   1   1   9       52.77       46.63      4.29 o
   2   1   9       11.73       10.65      3.63 o
   3   1   9        1.89        6.71      4.20 o
   4   1   9        8.45        6.40      2.99 o
   5   1   9       13.41       12.61      3.74 o
   6   1   9        3.80        3.72      4.03 o
   7   1   9        0.28       -0.84      3.33 o
   8   1   9        1.43        1.43      4.49 o
   9   1   9      151.24      155.36      7.00 o
  10   1   9        5.12       -1.55      4.02 o
  11   1   9      398.57      435.82     31.31 o
  12   1   9        0.54        6.20      5.79 o
  13   1   9       35.79       27.79      8.60 o
  14   1   9       77.26       89.27     11.82 o
  15   1   9       16.25        5.82      7.48 o
  16   1   9        1.39        1.78      5.46 o
  17   1   9        0.28       -5.01      5.01 o
  18   1   9        0.26       -5.51      8.72 o
 -20   2   9        6.19       16.47     13.13 o
 -19   2   9        6.01       -1.84      8.00 o
 -18   2   9       25.08       28.63     11.16 o
 -17   2   9        0.00        1.25      7.03 o
 -16   2   9        0.98        5.13      8.25 o
 -15   2   9        0.23        3.81      7.75 o
 -14   2   9       17.45       23.41     10.00 o
 -13   2   9       17.82        2.34      8.59 o
 -12   2   9      478.43      458.92     21.75 o
 -11   2   9       40.98       39.53      6.81 o
 -10   2   9       56.66       54.78      6.81 o
  -9   2   9       63.09       57.06      7.97 o
  -8   2   9        2.87        3.63      7.16 o
  -7   2   9        0.26        8.84      4.13 o
  -6   2   9       12.76       19.78      5.63 o
  -5   2   9      576.37      628.26     22.44 o
  -4   2   9        6.36        0.81      3.88 o
  -3   2   9       18.74       21.09      4.69 o
  -2   2   9      369.88      363.04     18.63 o
  -1   2   9        0.72        4.72      4.19 o
   0   2   9      217.86      233.82     10.88 o
   1   2   9       92.91       84.38      8.78 o
   2   2   9        7.66        2.38      5.03 o
   3   2   9       54.24       56.91      6.75 o
   4   2   9        4.22        4.84      5.00 o
   5   2   9      228.01      214.29     10.16 o
   6   2   9       30.53       39.94      6.31 o
   7   2   9       19.13       46.97      8.81 o
   8   2   9       26.13       24.34      6.94 o
   9   2   9        3.45        7.03      7.22 o
  10   2   9        2.45        8.56      5.34 o
  11   2   9       16.33        1.59     12.38 o
  12   2   9        0.06        0.50      9.91 o
  13   2   9        4.94       -1.00      7.78 o
  14   2   9        2.88        5.09      9.63 o
  15   2   9       15.32       11.91      9.91 o
  16   2   9        1.16        4.59      9.91 o
  17   2   9        2.29       -3.72      7.47 o
  18   2   9        0.27        6.84     11.44 o
 -20   3   9        1.27        5.91      8.50 o
 -19   3   9        1.28       -2.25      8.50 o
 -18   3   9       21.79       13.28     14.38 o
 -17   3   9        0.58       -7.56      7.56 o
 -16   3   9        1.25       -6.38      6.38 o
 -15   3   9        2.91       -0.31      9.06 o
 -14   3   9        8.89        9.06      8.19 o
 -13   3   9        8.76        4.56      7.84 o
 -12   3   9       19.33       22.56      9.59 o
 -11   3   9        5.83        2.47      4.69 o
 -10   3   9      244.37      235.94     12.56 o
  -9   3   9        0.00        0.03      6.25 o
  -8   3   9       80.92       75.88      7.63 o
  -7   3   9      243.43      243.88     10.88 o
  -6   3   9     1215.71     1209.71     32.31 o
  -5   3   9       78.83       66.10      7.00 o
  -4   3   9       55.91       62.78      7.06 o
  -3   3   9      386.06      356.04     12.69 o
  -2   3   9       26.72       20.00      5.34 o
  -1   3   9       17.39       15.44      5.50 o
   0   3   9       42.28       44.06      6.19 o
   1   3   9      133.67      118.38      8.19 o
   2   3   9        0.00        1.31      3.97 o
   3   3   9       14.48       10.88      5.59 o
   4   3   9       98.36       94.50      8.16 o
   5   3   9       11.06       10.09      5.72 o
   6   3   9        2.26       -3.59      4.81 o
   7   3   9        2.59       11.03      6.56 o
   8   3   9       14.71       10.72      5.97 o
   9   3   9       35.33       29.22     10.31 o
  10   3   9       14.84       -7.16      8.75 o
  11   3   9      176.66      150.28     17.31 o
  12   3   9       20.99       20.63     10.41 o
  13   3   9        1.00        7.06      8.94 o
  14   3   9        2.38       14.16      8.78 o
  15   3   9        0.73       -0.72      6.91 o
  16   3   9        0.92       -5.69      5.69 o
  17   3   9        0.59        2.47      9.03 o
 -19   4   9        0.11        7.75      9.78 o
 -18   4   9        3.58       25.50     10.63 o
 -17   4   9       38.80       47.03     13.03 o
 -16   4   9        1.09        4.22      8.19 o
 -15   4   9        0.38       -4.78      8.13 o
 -14   4   9        0.57       -6.00      6.00 o
 -13   4   9       26.80       17.47     13.22 o
 -12   4   9       20.56       23.31     10.16 o
 -11   4   9        3.73       -1.75      7.34 o
 -10   4   9      226.53      239.91     10.88 o
  -9   4   9      102.14      117.60      9.16 o
  -8   4   9        0.79        2.06      5.81 o
  -7   4   9       50.06       47.56      6.91 o
  -6   4   9        0.00        0.47      7.22 o
  -5   4   9      879.52      894.77     27.91 o
  -4   4   9      185.78      179.16      9.81 o
  -3   4   9      498.94      504.85     21.63 o
  -2   4   9      725.62      776.11     26.16 o
  -1   4   9        6.78        2.81      4.59 o
   0   4   9       63.64       58.44      6.16 o
   1   4   9       89.99       86.85      8.34 o
   2   4   9        3.36        2.63      5.66 o
   3   4   9        0.02       -0.56      4.38 o
   4   4   9       22.43       13.06      7.50 o
   5   4   9       91.81       81.97      8.53 o
   6   4   9       21.67       17.88      5.53 o
   7   4   9        4.11        6.69      5.78 o
   8   4   9       48.77       55.03      8.63 o
   9   4   9        1.66       -7.81      7.81 o
  10   4   9        4.27       -2.16      7.25 o
  11   4   9       16.65       -4.31      8.22 o
  12   4   9        1.43        2.38      8.25 o
  13   4   9        1.82        7.44      8.16 o
  14   4   9        6.33        7.19     10.16 o
  15   4   9        0.69        3.31      8.78 o
  16   4   9        0.02       -7.97      7.97 o
  17   4   9        1.84       -7.03      7.03 o
 -18   5   9        4.92       -4.50      8.97 o
 -17   5   9        1.93       -2.16      9.47 o
 -16   5   9        2.64       -7.13      7.13 o
 -15   5   9        0.01        0.94      7.13 o
 -14   5   9        1.25       -2.28      7.25 o
 -13   5   9        2.87        5.31      8.56 o
 -12   5   9        0.07       11.81      8.00 o
 -11   5   9        8.09        0.16      8.84 o
 -10   5   9       36.90       33.13     10.34 o
  -9   5   9       11.78        8.25      8.91 o
  -8   5   9       37.74       33.13      7.25 o
  -7   5   9       19.61       22.75      7.84 o
  -6   5   9      122.82      121.35      9.91 o
  -5   5   9       22.42       27.47      6.34 o
  -4   5   9        0.16       -5.16      5.16 o
  -3   5   9       57.53       55.81      7.22 o
  -2   5   9       19.78       15.50      5.91 o
  -1   5   9       44.79       40.31      8.53 o
   0   5   9        9.55       -6.00      7.69 o
   1   5   9       49.26       26.75      6.41 o
   2   5   9        0.11       -0.59      5.56 o
   3   5   9        7.28        4.16      5.50 o
   5   5   9       20.32       10.34      6.91 o
   6   5   9        0.77       -0.34      5.44 o
   7   5   9        1.46        2.44      7.19 o
   8   5   9       23.08        6.28     10.31 o
   9   5   9        9.24        3.31      9.16 o
  10   5   9        9.83       -3.63      7.16 o
  11   5   9        1.07        4.63      7.75 o
  12   5   9        2.83        3.66      8.56 o
  13   5   9        1.44        2.44      8.94 o
  14   5   9        2.30        6.59     10.22 o
  15   5   9       10.53       -6.13      8.53 o
  16   5   9        3.73        1.31      7.66 o
 -17   6   9       12.54       27.56     11.59 o
 -16   6   9        1.67       -5.28      8.94 o
 -15   6   9        7.05        2.66     11.72 o
 -14   6   9       17.88       32.25     11.97 o
 -13   6   9        0.21        3.78      7.97 o
 -12   6   9        2.66       12.41      9.84 o
 -11   6   9       60.03       52.06     12.50 o
 -10   6   9       36.11       30.06     13.97 o
  -9   6   9      256.03      275.07     19.69 o
  -8   6   9       40.77       53.56     11.63 o
  -7   6   9        3.59        4.16      8.34 o
  -6   6   9        3.53        2.53      8.59 o
  -5   6   9       84.12       98.91     13.22 o
  -4   6   9        6.04        7.28      5.88 o
  -3   6   9        2.11       -4.50      4.50 o
  -2   6   9       16.88       30.69      7.25 o
  -1   6   9       64.86       65.60      7.25 o
   0   6   9        5.35        4.72      6.19 o
   1   6   9        4.04        0.22      6.19 o
   2   6   9      210.42      171.03     11.34 o
   3   6   9      153.16      166.94     17.63 o
   4   6   9       23.07       14.09      8.44 o
   5   6   9        0.19       -3.59      8.06 o
   6   6   9        0.02        1.09      6.22 o
   7   6   9        4.49       -2.53      8.09 o
   8   6   9       17.00        0.13      8.25 o
   9   6   9       12.45        1.03     10.63 o
  10   6   9        6.68       11.38     10.66 o
  11   6   9       11.64        6.31     10.28 o
  12   6   9        1.41       13.91      9.97 o
  13   6   9        9.75        5.88     11.53 o
  14   6   9        4.67       -0.69      8.22 o
 -15   7   9        6.24       12.16     14.22 o
 -14   7   9        3.40        0.75      8.84 o
 -13   7   9        1.74       -4.75      8.59 o
 -12   7   9        1.55       -5.78      8.47 o
 -11   7   9        2.80       -0.97      8.69 o
 -10   7   9        9.91        7.53     10.03 o
  -9   7   9        9.80       -2.06      9.81 o
  -8   7   9       25.54       40.75     12.31 o
  -7   7   9       29.70       23.44     12.72 o
  -6   7   9      221.48      247.04     20.63 o
  -5   7   9        0.56        3.25      9.34 o
  -4   7   9       15.34       13.34      8.44 o
  -3   7   9       56.40       66.44     12.59 o
  -2   7   9       74.17       95.66     17.19 o
  -1   7   9       37.47       17.72     10.81 o
   0   7   9        1.25       -5.53      7.38 o
   1   7   9       83.94       37.56     10.69 o
   2   7   9        8.15        2.63      8.00 o
   3   7   9        5.75       12.16      7.47 o
   4   7   9        0.42       -4.72      6.75 o
   5   7   9        4.78       -0.38      6.97 o
   6   7   9        0.00       18.31      8.06 o
   7   7   9       39.05       25.84      9.50 o
   8   7   9        8.99       -3.91      7.22 o
   9   7   9        5.22       -6.41      6.41 o
  10   7   9        0.75       -6.69      6.69 o
  11   7   9        1.20        0.28      8.28 o
  12   7   9        0.27       -3.19      9.59 o
  13   7   9        4.48       -4.19      8.59 o
 -13   8   9        0.10        0.53      8.50 o
 -12   8   9        2.82        6.81     10.13 o
 -11   8   9        0.54        0.78      9.06 o
 -10   8   9        2.52       -2.53      7.56 o
  -9   8   9        0.18        3.59      8.47 o
  -8   8   9        0.09        5.44     10.75 o
  -7   8   9        3.87       14.78     10.03 o
  -6   8   9       16.14       15.16     11.03 o
  -5   8   9       47.24       57.50     13.31 o
  -4   8   9        0.22       -0.09      7.66 o
  -3   8   9        3.30       11.69     10.28 o
  -2   8   9        3.93        1.81      8.47 o
  -1   8   9        0.64       -0.75      6.63 o
   0   8   9       32.70        8.88     12.91 o
   1   8   9        8.47        6.03     10.16 o
   2   8   9        0.03        6.75      8.66 o
   3   8   9        1.68       10.19     10.16 o
   4   8   9        0.98       -5.78      5.78 o
   5   8   9       32.51       17.94     10.22 o
   6   8   9        4.58       -0.09      8.78 o
   7   8   9       27.07       27.59     11.16 o
   8   8   9        0.05       -2.63      9.72 o
   9   8   9        4.14       -2.38      8.22 o
  10   8   9        0.00       -2.19      8.47 o
  11   8   9        3.74       14.69     10.41 o
 -10   9   9        0.16        4.00     12.53 o
  -9   9   9       17.87       12.22     13.75 o
  -8   9   9       11.93       18.66     10.97 o
  -7   9   9        0.90       -8.09      8.09 o
  -6   9   9        0.38       -1.09      8.44 o
  -5   9   9        0.06       -0.78      8.69 o
  -4   9   9        1.09       10.34      8.41 o
  -3   9   9        0.26        6.44      9.59 o
  -2   9   9        1.26       -1.56      8.31 o
  -1   9   9        5.81       -2.88      9.44 o
   0   9   9        2.68       -5.00      8.59 o
   1   9   9        0.03       -2.84      6.56 o
   2   9   9        0.71        3.97      9.44 o
   3   9   9        1.13       -3.91      7.66 o
   4   9   9        0.33        4.50      9.38 o
   5   9   9        0.60       -8.16      8.16 o
   6   9   9        2.36       11.63     11.56 o
   7   9   9        0.52       -8.03      8.03 o
   8   9   9        2.58        5.00     12.22 o
  -5  10   9        1.12       -7.75      7.75 o
  -4  10   9        0.20       -1.94      9.25 o
  -3  10   9        1.43       -3.06      7.34 o
  -2  10   9        0.43       -1.16      7.69 o
  -1  10   9        0.68       -7.03      7.03 o
   0  10   9        6.07        1.69      9.91 o
   1  10   9        0.09       -0.50      8.50 o
   2  10   9        0.07       -2.28      9.19 o
 -20   0  10        0.20       -1.63     10.50 o
 -19   0  10       81.15       92.75     20.66 o
 -18   0  10       43.88       38.47     14.84 o
 -17   0  10       10.73        6.16     10.69 o
 -16   0  10        1.63       13.41      8.78 o
 -15   0  10        4.49       -0.34      8.47 o
 -14   0  10        0.36        0.56      7.16 o
 -13   0  10       85.02       56.03     16.63 o
 -12   0  10        0.14        3.53      6.25 o
 -11   0  10      544.20      482.73     25.53 o
 -10   0  10      196.45      155.97     10.16 o
  -9   0  10       30.07       25.06      7.25 o
  -8   0  10       48.32       57.56      7.84 o
  -7   0  10       83.04       75.72      7.38 o
  -6   0  10       12.12       20.66      6.63 o
  -5   0  10      225.81      241.94     11.19 o
  -4   0  10       46.80       57.72      8.50 o
  -3   0  10        0.98        2.66      4.47 o
  -2   0  10      572.02      593.79     25.63 o
  -1   0  10        8.92       12.72      5.28 o
   0   0  10       28.84       29.69      6.66 o
   1   0  10       16.74       23.81      4.75 o
   2   0  10       45.46       48.53      6.19 o
   3   0  10       16.52       29.25      5.63 o
   4   0  10        9.71        8.56      5.03 o
   5   0  10       70.86       87.75      8.66 o
   6   0  10        0.41       -4.84      4.84 o
   7   0  10      163.14      167.16     11.69 o
   8   0  10        0.69        0.72      6.47 o
   9   0  10       71.95       77.06      8.91 o
  10   0  10       10.61        9.69      9.38 o
  11   0  10        0.93       -1.25      8.88 o
  12   0  10      323.17      320.41     25.00 o
  13   0  10      128.15      142.44     19.75 o
  14   0  10        1.56        8.59     10.41 o
  15   0  10        0.43        1.03      9.03 o
  16   0  10        6.27       -0.31     11.03 o
  17   0  10        0.96        8.53     12.78 o
 -20   1  10        0.71        3.91      7.81 o
 -19   1  10        2.04       -2.23      6.91 o
 -18   1  10        0.64        4.67      7.27 o
 -17   1  10        2.54        1.05      5.95 o
 -16   1  10       13.71       19.59      7.81 o
 -15   1  10        0.35        2.96      5.15 o
 -14   1  10        4.30        2.30      5.53 o
 -13   1  10       94.42       86.66     10.03 o
 -12   1  10        3.97        5.28      6.76 o
 -11   1  10        3.68        0.73      3.91 o
 -10   1  10       39.41       33.68      5.61 o
  -9   1  10        0.64       -3.76      7.13 o
  -8   1  10       15.86       14.13      4.45 o
  -7   1  10      191.72      208.41      9.78 o
  -6   1  10        1.46        9.24      7.14 o
  -5   1  10      949.48     1024.51     23.05 o
  -4   1  10      103.66      136.19      6.91 o
  -3   1  10       20.18       21.70      7.95 o
  -2   1  10      230.57      239.56      8.07 o
  -1   1  10       78.76       94.12      5.86 o
   0   1  10      219.04      227.37      8.05 o
   1   1  10       69.43       74.85      5.28 o
   2   1  10       46.58       56.07      9.78 o
   3   1  10       20.19       26.80      6.30 o
   4   1  10       60.76       73.02      5.49 o
   5   1  10      208.98      263.73      8.10 o
   6   1  10        5.92        2.54      3.55 o
   7   1  10        2.65        1.32      5.03 o
   8   1  10       13.68       10.87      8.05 o
   9   1  10        1.37        7.84      5.44 o
  10   1  10       10.85        8.00      6.53 o
  11   1  10       27.83       22.72      9.03 o
  12   1  10      130.91      146.69     17.14 o
  13   1  10      101.48      130.21     13.34 o
  14   1  10       11.58       17.14     10.81 o
  15   1  10        1.78        4.79      7.21 o
  16   1  10        0.14        9.94      7.04 o
  17   1  10        4.48        4.85     10.61 o
 -19   2  10        5.79        9.13     13.66 o
 -18   2  10       17.28        4.94     14.66 o
 -17   2  10        5.59        3.38     11.63 o
 -16   2  10        1.00        9.03     11.50 o
 -15   2  10        0.14       -2.91      7.75 o
 -14   2  10        0.71        3.13     10.22 o
 -13   2  10        0.03       -5.19      5.19 o
 -12   2  10        2.21       -6.53      6.53 o
 -11   2  10        6.32       11.84      5.34 o
 -10   2  10      229.79      271.82     12.50 o
  -9   2  10        7.01        7.44      7.41 o
  -8   2  10       91.38       95.97      9.56 o
  -7   2  10        2.74       11.06      6.59 o
  -6   2  10       33.44       46.91      6.84 o
  -5   2  10      230.84      248.01     11.72 o
  -4   2  10       49.91       49.72      7.25 o
  -3   2  10      579.60      599.36     25.91 o
  -2   2  10      114.44      128.60      9.06 o
  -1   2  10      216.99      234.63     11.44 o
   0   2  10       79.10       84.25      8.06 o
   1   2  10       54.12       57.85      8.19 o
   2   2  10       22.29       21.97      6.00 o
   3   2  10        3.56        8.47      6.31 o
   4   2  10       60.73       77.69      8.44 o
   5   2  10      332.27      376.10     13.78 o
   6   2  10       85.21      111.00      8.44 o
   7   2  10        0.74        0.81      5.56 o
   8   2  10        0.55        4.53      7.13 o
   9   2  10       17.40       12.81      9.16 o
  10   2  10        2.92        0.09     10.09 o
  11   2  10        7.81       26.41     11.22 o
  12   2  10       10.23       21.31      9.97 o
  13   2  10        0.09       -1.00     10.16 o
  14   2  10       12.55       36.84     11.78 o
  15   2  10       28.76       58.44     12.78 o
  16   2  10        5.34       21.31     14.59 o
  17   2  10        0.95        4.84     11.38 o
 -19   3  10        0.01       -0.78      9.44 o
 -18   3  10        7.96       -5.38     11.47 o
 -17   3  10        0.01        1.19     10.03 o
 -16   3  10        0.52       -1.00      8.34 o
 -15   3  10        6.91        2.94      8.34 o
 -14   3  10        0.97        3.81      9.19 o
 -13   3  10       16.93       21.09     11.88 o
 -12   3  10        2.15        3.78     10.31 o
 -11   3  10       37.83       30.47     10.63 o
 -10   3  10       36.48       22.84      8.44 o
  -9   3  10       16.97       21.34      7.84 o
  -8   3  10      125.19      136.16     10.25 o
  -7   3  10      285.73      306.91     12.97 o
  -6   3  10      239.12      294.94     12.91 o
  -5   3  10       32.40       44.19      7.41 o
  -4   3  10       44.88       52.09      9.41 o
  -3   3  10        0.29        9.34      6.00 o
  -2   3  10       14.70       20.63      6.19 o
  -1   3  10      288.88      328.82     14.47 o
   0   3  10      144.63      183.44     11.63 o
   1   3  10        2.55        2.03      4.72 o
   2   3  10       62.37       57.38      6.72 o
   3   3  10        7.25       12.66      5.91 o
   4   3  10       10.69       15.09      5.34 o
   5   3  10       85.25       85.66      8.34 o
   6   3  10        2.08        8.94      6.72 o
   7   3  10       30.96       26.63      7.09 o
   8   3  10        4.70        8.72      9.31 o
   9   3  10        7.47        5.47     10.69 o
  10   3  10        0.47       -7.13      7.13 o
  11   3  10       22.50        4.50     10.84 o
  12   3  10       10.03       13.75     11.25 o
  13   3  10        1.94       -1.66      9.50 o
  14   3  10        3.18       -6.47      9.66 o
  15   3  10       19.85        4.13     10.84 o
  16   3  10        0.04       -3.22     10.41 o
 -18   4  10        1.57       -6.13      8.66 o
 -17   4  10        1.08        3.69     11.25 o
 -16   4  10       22.63       40.81     14.56 o
 -15   4  10        7.63        0.97      9.06 o
 -14   4  10        8.87       20.44      9.59 o
 -13   4  10        0.74        2.16      9.88 o
 -12   4  10        1.37       -1.31      6.91 o
 -11   4  10       20.36       20.47     12.47 o
 -10   4  10        0.08        1.41      8.25 o
  -9   4  10       86.25       78.03     13.63 o
  -8   4  10        1.50        0.63      8.88 o
  -7   4  10        0.35        8.72      6.53 o
  -6   4  10       28.24       47.75      8.69 o
  -5   4  10      596.96      648.55     26.25 o
  -4   4  10       24.88       19.72      6.75 o
  -3   4  10       50.90       60.69      8.19 o
  -2   4  10      150.80      148.66     11.78 o
  -1   4  10       28.85       34.06      6.84 o
   0   4  10        0.54       -4.81      4.94 o
   1   4  10      140.37      140.82     11.44 o
   2   4  10       38.28       36.72      6.97 o
   3   4  10       29.09       30.31      6.78 o
   4   4  10      105.40       96.00      8.59 o
   5   4  10        8.81        8.22     10.00 o
   6   4  10       17.70       12.66      6.09 o
   7   4  10        1.95        3.25      7.28 o
   8   4  10       13.79       16.50     10.28 o
   9   4  10        4.77        1.81      7.56 o
  10   4  10       15.42       10.22     10.16 o
  11   4  10        0.07       -6.47      6.47 o
  12   4  10        0.18       -7.28      7.28 o
  13   4  10        0.26       -2.00     10.94 o
  14   4  10        1.25       -0.34     10.25 o
  15   4  10        3.37       -6.66      6.66 o
  16   4  10        0.34        4.59     10.97 o
 -17   5  10        1.15       -7.22      8.34 o
 -16   5  10       11.65        6.03     11.78 o
 -15   5  10        7.77       -5.06     10.69 o
 -14   5  10        0.98        2.03      8.00 o
 -13   5  10        0.65       12.34      8.88 o
 -12   5  10        0.63       -2.88      9.03 o
 -11   5  10       27.33        5.50     11.41 o
 -10   5  10        8.94        2.22      8.53 o
  -9   5  10        3.31        3.50      8.06 o
  -8   5  10      171.93      192.07     16.81 o
  -7   5  10        0.62        2.28      8.16 o
  -6   5  10       29.22       32.31      7.78 o
  -5   5  10      164.57      165.35     10.53 o
  -4   5  10      109.41      105.16      9.09 o
  -3   5  10       23.85       24.91      7.44 o
  -2   5  10        4.14       -3.19      6.25 o
  -1   5  10       26.95       23.06      5.97 o
   0   5  10       20.03       30.16     10.25 o
   1   5  10       85.15       73.56      8.25 o
   2   5  10       37.84       36.31      6.53 o
   3   5  10       90.30       89.66      8.41 o
   4   5  10       74.52       49.38     13.78 o
   5   5  10        4.88       -5.28      7.31 o
   6   5  10        6.85       18.44      7.88 o
   7   5  10       24.23       12.31     11.19 o
   8   5  10        3.50       10.47      7.53 o
   9   5  10        2.34       -0.91      8.47 o
  10   5  10       11.36        7.63     10.94 o
  11   5  10        3.33       -2.16      7.78 o
  12   5  10        0.27       -0.66      6.22 o
  13   5  10        0.57       -8.34      8.34 o
  14   5  10       11.76        1.91     11.59 o
  15   5  10        1.57       -7.41      7.41 o
 -16   6  10        0.08        3.06     10.13 o
 -15   6  10        1.24       -6.16      6.16 o
 -14   6  10        2.74        1.06      8.41 o
 -13   6  10        4.17        3.19     11.19 o
 -12   6  10       13.35       32.63     11.34 o
 -11   6  10       26.93       11.53     11.06 o
 -10   6  10        0.10       -5.25      7.09 o
  -9   6  10       79.98       84.13     15.09 o
  -8   6  10       83.15      114.44     14.94 o
  -7   6  10        1.77       -2.09      7.31 o
  -6   6  10        0.12        3.50      9.97 o
  -5   6  10        4.55       -5.56      8.53 o
  -4   6  10      101.81      110.81     14.06 o
  -3   6  10        1.97       -1.63      6.78 o
  -2   6  10       23.27       50.28     14.44 o
  -1   6  10       81.98       93.50     11.75 o
   0   6  10        8.76        7.81     10.47 o
   1   6  10        9.36       10.09      8.84 o
   2   6  10       11.92        5.28     10.38 o
   3   6  10        3.51        5.09      6.97 o
   4   6  10        1.91        4.66      7.00 o
   5   6  10        0.07       -6.25      6.25 o
   6   6  10        4.11        3.97      7.72 o
   7   6  10        1.35       -3.31      7.13 o
   8   6  10       29.68       41.75     14.97 o
   9   6  10       14.68        0.63      8.22 o
  10   6  10        2.04        7.72     10.34 o
  11   6  10        1.04        8.94     10.00 o
  12   6  10        5.99       23.78     10.44 o
  13   6  10        6.21        5.53     11.50 o
 -14   7  10        0.26       20.53     11.66 o
 -13   7  10        0.00        2.44     12.28 o
 -12   7  10        1.22       -2.69      8.06 o
 -11   7  10        3.16        2.25      8.31 o
 -10   7  10        0.03       -2.19     10.59 o
  -9   7  10        0.01       17.19      9.31 o
  -8   7  10        7.43       14.72     10.94 o
  -7   7  10       10.01        2.50      9.09 o
  -6   7  10       79.68       62.88     15.19 o
  -5   7  10        4.93        9.59      9.72 o
  -4   7  10        4.88        3.41      9.34 o
  -3   7  10        0.97       -5.59      5.59 o
  -2   7  10        0.00       -7.41      7.41 o
  -1   7  10        3.68        0.13      7.44 o
   0   7  10        3.12        7.38     10.00 o
   1   7  10       28.61       12.41     12.09 o
   2   7  10        3.80        8.41      9.38 o
   3   7  10        4.23        7.16      8.22 o
   4   7  10        0.95        1.25      8.25 o
   5   7  10        5.80       15.25      9.44 o
   6   7  10        0.22        2.91      8.81 o
   7   7  10        3.55       -0.91      7.59 o
   8   7  10       14.11       13.81     13.72 o
   9   7  10        1.72       -5.28      7.50 o
  10   7  10       15.62       -7.88     11.22 o
  11   7  10        0.04       -2.06      8.88 o
  12   7  10        0.01       -6.28      8.38 o
 -12   8  10       23.19       87.78     21.44 o
 -11   8  10        9.58       18.88     13.09 o
 -10   8  10        1.00        0.88     10.03 o
  -9   8  10        0.30        5.28      8.84 o
  -8   8  10       38.05       43.13     13.41 o
  -7   8  10       20.33       17.88     16.94 o
  -6   8  10        2.59       -1.56      8.28 o
  -5   8  10        0.85       -0.28      9.22 o
  -4   8  10        2.99       -1.22      8.31 o
  -3   8  10       16.18       20.41     11.69 o
  -2   8  10        6.14       -1.56      9.59 o
  -1   8  10        1.04        5.31     10.50 o
   0   8  10        0.22       16.41      9.97 o
   1   8  10        3.46        0.28      8.78 o
   2   8  10        0.04        1.69      8.19 o
   3   8  10        1.61       -5.94      5.94 o
   4   8  10        0.38       -6.25      7.66 o
   5   8  10        5.85        4.19     10.34 o
   6   8  10       20.52       -0.59      9.63 o
   7   8  10        0.46        7.88     10.34 o
   8   8  10        0.19       -4.78      9.59 o
   9   8  10        3.78       -9.53      9.88 o
  -8   9  10        0.00        4.34     11.81 o
  -7   9  10        1.63       -6.44      8.81 o
  -6   9  10        8.47        7.81     12.31 o
  -5   9  10        0.55        4.94     10.94 o
  -4   9  10        2.01       -3.69      9.22 o
  -3   9  10       19.38       17.31     16.78 o
  -2   9  10        0.00        3.19      8.88 o
  -1   9  10        0.11       13.56     12.03 o
   0   9  10        1.83        1.00     10.41 o
   1   9  10        8.79       23.94     10.97 o
   2   9  10        0.65       -5.72      6.66 o
   3   9  10        1.16       -2.50     10.19 o
   4   9  10        0.11        8.78     13.13 o
   5   9  10        0.60        2.19      9.41 o
   6   9  10        2.84        0.09      9.84 o
 -19   1  11        2.07       -1.74      6.77 o
 -18   1  11        3.99        1.85      6.79 o
 -17   1  11        1.24        1.36     10.27 o
 -16   1  11        4.34        4.71      6.87 o
 -15   1  11        0.47       -2.89      4.89 o
 -14   1  11        5.71        1.99      6.03 o
 -13   1  11       38.91       38.66      6.75 o
 -12   1  11       36.49       22.27      8.17 o
 -11   1  11       31.65       17.44      7.61 o
 -10   1  11       26.06       27.34      4.84 o
  -9   1  11       29.57       25.82      5.34 o
  -8   1  11       26.61       24.93      4.36 o
  -7   1  11      148.07      151.35      6.49 o
  -6   1  11        0.05       -0.98      3.55 o
  -5   1  11      478.19      461.72     31.19 o
  -4   1  11        0.01        5.53      4.15 o
  -3   1  11      164.90      170.51      8.98 o
  -2   1  11       54.05       46.19     10.11 o
  -1   1  11        4.19        6.66      4.01 o
   0   1  11      137.08      125.60      5.99 o
   1   1  11        0.12       -4.48      4.48 o
   2   1  11        0.23       -4.83      4.83 o
   3   1  11        6.16        8.04      3.92 o
   4   1  11       10.58       14.76      4.57 o
   5   1  11        0.19       -5.84      7.59 o
   6   1  11       91.80       99.62      6.55 o
   7   1  11       11.71       15.35      4.66 o
   8   1  11        1.08        0.28      5.96 o
   9   1  11        1.75        2.81      8.73 o
  10   1  11        1.11       -0.52      7.01 o
  11   1  11       18.56       17.65      8.81 o
  12   1  11        1.97       -1.36      5.86 o
  13   1  11        0.49        0.88      6.52 o
  14   1  11        0.19        1.23      6.36 o
  15   1  11        1.05        8.28      7.22 o
  16   1  11        0.84       -5.23      6.83 o
 -19   2  11        1.46       -8.16      8.16 o
 -18   2  11       19.85       34.59     13.47 o
 -17   2  11       42.86       53.44     13.69 o
 -16   2  11        8.06        1.28      9.72 o
 -15   2  11       28.40       14.47     12.91 o
 -14   2  11       14.22       14.00     10.63 o
 -13   2  11        0.62       -4.25      6.47 o
 -12   2  11        0.13        6.75      8.59 o
 -11   2  11        0.07        5.78      8.34 o
 -10   2  11        9.80        9.66      7.44 o
  -9   2  11       67.94       60.78      8.47 o
  -8   2  11        0.28        1.34      6.19 o
  -7   2  11       14.00       14.25      5.34 o
  -6   2  11      233.51      222.41     11.09 o
  -5   2  11       63.18       77.31      7.44 o
  -4   2  11      496.07      507.73     23.94 o
  -3   2  11     1622.67     1702.69     39.72 o
  -2   2  11      117.11      123.41      9.34 o
  -1   2  11        0.06       -0.25      5.81 o
   0   2  11       61.41       64.75      7.97 o
   1   2  11        1.50       -0.38      4.72 o
   2   2  11       12.41       21.44      6.09 o
   3   2  11        4.73       10.81      5.72 o
   4   2  11        4.57       12.75      5.41 o
   5   2  11       16.68       21.97      6.38 o
   6   2  11        4.50        7.53      5.84 o
   7   2  11       28.31       19.47      6.06 o
   8   2  11        4.47       -6.63      6.63 o
   9   2  11        1.99       -6.91      7.16 o
  10   2  11        1.22       -7.19      7.47 o
  11   2  11       34.89       30.94     13.31 o
  12   2  11       14.05       -0.50      9.59 o
  13   2  11       21.74        5.72     12.94 o
  14   2  11       98.82       98.38     18.50 o
  15   2  11        0.06        0.72      8.94 o
  16   2  11        0.38       -5.38      9.31 o
 -18   3  11        0.17       12.59     11.78 o
 -17   3  11        0.13        6.41     10.50 o
 -16   3  11       35.25       35.91     13.03 o
 -15   3  11       19.12        3.66     10.50 o
 -14   3  11        0.54       -5.94      8.69 o
 -13   3  11        6.79       -5.91      5.91 o
 -12   3  11        8.77       15.84      8.03 o
 -11   3  11       64.18       42.69     13.94 o
 -10   3  11        6.13        3.63      8.81 o
  -9   3  11        0.01       -3.66      6.09 o
  -8   3  11       11.84       10.44      6.44 o
  -7   3  11        1.76        1.84      5.16 o
  -6   3  11        1.20        6.19      6.44 o
  -5   3  11      155.92      158.41     10.03 o
  -4   3  11      181.21      164.97     10.78 o
  -3   3  11       14.45       10.41      5.69 o
  -2   3  11        0.05        1.25      5.69 o
  -1   3  11      145.70      142.69      9.97 o
   0   3  11       41.93       38.78      6.94 o
   1   3  11       30.38       14.28     10.34 o
   2   3  11       12.47       12.34      6.56 o
   3   3  11       66.65       71.10      7.63 o
   4   3  11        5.86        9.03      6.13 o
   5   3  11       15.47       17.75      7.38 o
   6   3  11       21.06        5.28     12.19 o
   7   3  11        3.92       10.41      8.47 o
   8   3  11        0.03        3.22      9.41 o
   9   3  11        4.15       13.34      9.50 o
  10   3  11        3.48        5.84      9.28 o
  11   3  11        5.88        5.53     10.03 o
  12   3  11        4.46        4.31      9.03 o
  13   3  11        0.08        2.09      8.31 o
  14   3  11        4.44       -4.47      9.03 o
  15   3  11       10.72       -0.75     10.09 o
 -17   4  11       30.65       39.13     18.94 o
 -16   4  11        0.16       -8.25      8.25 o
 -15   4  11       13.99       17.91     10.25 o
 -14   4  11        4.89       -1.56      8.53 o
 -13   4  11        9.11       32.69     11.88 o
 -12   4  11       18.70       26.34     13.72 o
 -11   4  11       90.84       93.44     16.97 o
 -10   4  11       85.88       93.06     15.94 o
  -9   4  11       38.01       41.22     15.38 o
  -8   4  11        3.23        2.13      7.94 o
  -7   4  11       37.60       25.38     13.00 o
  -6   4  11       76.74       77.63      7.56 o
  -5   4  11       43.32       44.75      6.47 o
  -4   4  11       70.79       82.28      8.19 o
  -3   4  11       20.74       19.63      6.44 o
  -2   4  11        0.00       -0.16      7.25 o
  -1   4  11       45.53       43.13      6.59 o
   0   4  11        0.05        1.28      4.66 o
   1   4  11        0.91        7.22      5.72 o
   2   4  11       56.72       57.22      8.34 o
   3   4  11       33.23       40.03      6.72 o
   4   4  11      218.12      254.82     17.91 o
   5   4  11       16.04       21.91      8.53 o
   6   4  11        3.48        7.69      7.97 o
   7   4  11       88.62       92.75     14.38 o
   8   4  11        1.55       -0.31      6.16 o
   9   4  11        1.39       13.56      7.59 o
  10   4  11        1.78       11.38     10.75 o
  11   4  11        2.35        8.97      9.81 o
  12   4  11        0.08       -6.03      8.22 o
  13   4  11        0.06        0.53      8.44 o
  14   4  11        1.70       10.25     12.53 o
  15   4  11        0.07       -4.47      9.38 o
 -16   5  11       10.66        6.94     12.25 o
 -15   5  11        4.08       -8.19      8.19 o
 -14   5  11       12.50       -1.66      9.00 o
 -13   5  11        5.25       -6.44      6.44 o
 -12   5  11       12.82       -0.09     11.63 o
 -11   5  11        0.01       -6.03      6.03 o
 -10   5  11        0.27       16.38      8.38 o
  -9   5  11        8.66        4.13      8.72 o
  -8   5  11       60.15       83.16     13.84 o
  -7   5  11        6.59       12.19     11.66 o
  -6   5  11        1.12        8.06      7.72 o
  -5   5  11        1.68        6.69      9.44 o
  -4   5  11       29.62       19.38     10.94 o
  -3   5  11        0.14       -3.47      5.47 o
  -2   5  11        0.60        4.53      7.09 o
  -1   5  11       11.04        2.38      7.59 o
   0   5  11        7.02       -3.38      7.56 o
   1   5  11       17.31        9.19      9.31 o
   2   5  11       15.75        8.75      9.31 o
   3   5  11       21.39       20.13     10.75 o
   4   5  11       42.34       49.56     10.91 o
   5   5  11        2.56        3.03      8.28 o
   6   5  11        0.00       -3.41      7.09 o
   7   5  11        0.90       -0.16      6.78 o
   8   5  11        7.82       -0.19      6.97 o
   9   5  11        2.66        5.22      9.53 o
  10   5  11        1.07       -5.47      8.78 o
  11   5  11        2.43        2.41      8.56 o
  12   5  11        2.28        6.66      8.56 o
  13   5  11        0.00       -3.13      6.47 o
  14   5  11        8.66       -3.34     10.47 o
 -15   6  11        2.51       -5.69      8.56 o
 -14   6  11        0.09        7.19     10.78 o
 -13   6  11        0.23        9.00      9.13 o
 -12   6  11       29.19       39.13     11.56 o
 -11   6  11       16.34       13.53     14.50 o
 -10   6  11       18.73       20.88     13.78 o
  -9   6  11       47.44       52.22     12.72 o
  -8   6  11       53.08       53.66     11.59 o
  -7   6  11        6.98       11.13      8.41 o
  -6   6  11        7.03        2.38      9.00 o
  -5   6  11       80.86       82.97     13.38 o
  -4   6  11        2.19        7.06      8.53 o
  -3   6  11        1.06       -0.63      7.75 o
  -2   6  11        0.14        8.00      6.53 o
  -1   6  11       19.69       21.25     10.59 o
   0   6  11       75.32       72.69     12.06 o
   1   6  11       29.76       17.16      9.69 o
   2   6  11        0.33        3.03      7.66 o
   3   6  11        0.47       -6.00      6.00 o
   4   6  11        0.65        1.63      9.78 o
   5   6  11        0.19        0.06      8.25 o
   6   6  11        3.12        9.13      9.19 o
   7   6  11        0.12        2.59      7.63 o
   8   6  11        1.50        5.63     10.00 o
   9   6  11        1.46       -1.50      7.47 o
  10   6  11        1.88        5.56     10.19 o
  11   6  11        8.46        2.47     10.81 o
  12   6  11        1.60       -2.91      8.03 o
 -13   7  11        5.39       -5.03      9.69 o
 -12   7  11        0.13       -6.25      6.25 o
 -11   7  11        2.10       -3.50      9.31 o
 -10   7  11       10.30       13.97     10.97 o
  -9   7  11       26.55       31.81     11.34 o
  -8   7  11       15.86        9.69     11.06 o
  -7   7  11        0.24       -5.31      6.31 o
  -6   7  11        4.36        8.78     10.97 o
  -5   7  11        2.39        6.00      9.47 o
  -4   7  11       11.52        4.38     10.44 o
  -3   7  11        9.21        7.66     10.66 o
  -2   7  11       47.12       40.16     11.16 o
  -1   7  11        1.54        0.94      7.25 o
   0   7  11        0.42        1.38      7.19 o
   1   7  11       27.36       22.44     11.25 o
   2   7  11        9.19        7.28      8.97 o
   3   7  11        7.19        2.09      9.22 o
   4   7  11        0.09       -0.69      6.75 o
   5   7  11        0.42        0.66      7.53 o
   6   7  11        0.50       -5.22      7.50 o
   7   7  11        5.17        6.69     10.88 o
   8   7  11        1.93        1.56      8.59 o
   9   7  11        2.27       11.31     11.16 o
  10   7  11        0.13        2.38      8.72 o
 -10   8  11        0.52       -4.94      9.22 o
  -9   8  11       23.94       22.81     13.38 o
  -8   8  11       44.23       52.25     16.31 o
  -7   8  11       43.79       58.16     14.25 o
  -6   8  11        4.22       -6.31      7.56 o
  -5   8  11        0.12       -7.50      7.50 o
  -4   8  11       10.32       17.31     10.84 o
  -3   8  11        8.77        1.53     10.88 o
  -2   8  11        2.16       -2.72      7.72 o
  -1   8  11       10.25       14.06     14.22 o
   0   8  11       10.09       -6.94      6.94 o
   1   8  11        8.47       10.59     11.59 o
   2   8  11        0.00        2.25      8.75 o
   3   8  11        0.03       -5.63      5.63 o
   4   8  11        0.63       -6.59      6.72 o
   5   8  11        3.09        2.28      9.22 o
   6   8  11        0.13        3.19      9.44 o
   7   8  11        0.44       -4.91      8.00 o
   8   8  11        0.08       -3.41      7.88 o
  -6   9  11        3.06       -5.66     10.22 o
  -5   9  11        3.68       -8.44      8.44 o
  -4   9  11        0.07       -3.56      9.03 o
  -3   9  11        0.02       -5.34      8.88 o
  -2   9  11        9.06       -8.56      9.09 o
  -1   9  11        0.46        7.78     11.50 o
   0   9  11        7.08       -4.31      9.78 o
   1   9  11        4.40       -3.63      9.28 o
   2   9  11        0.07        9.78     10.03 o
   3   9  11        0.02        1.69      9.59 o
 -18   0  12        1.76        5.31     11.06 o
 -17   0  12        8.66        3.38     13.56 o
 -16   0  12        2.28       13.00      9.19 o
 -15   0  12        0.02        2.22     10.16 o
 -14   0  12       27.72       12.34     12.97 o
 -13   0  12        8.43        5.03      8.97 o
 -12   0  12       42.98       46.09     10.41 o
 -11   0  12       16.17       -2.41      7.56 o
 -10   0  12      107.91       81.75     14.34 o
  -9   0  12       23.15       14.66     10.34 o
  -8   0  12       88.98       92.22      8.22 o
  -7   0  12      151.59      152.88     11.09 o
  -6   0  12        1.31       -4.78      4.78 o
  -5   0  12       51.93       50.19      7.19 o
  -4   0  12      469.31      416.67     14.22 o
  -3   0  12        8.23       24.94      6.22 o
  -2   0  12     3033.84     2829.28     51.66 o
  -1   0  12      112.72      126.28      9.91 o
   0   0  12     1076.27     1108.31     32.56 o
   1   0  12      181.34      214.88     11.06 o
   2   0  12        7.66       13.03      5.75 o
   3   0  12        8.95        8.63      5.00 o
   4   0  12        5.39       12.13      5.53 o
   5   0  12        3.17        9.03      5.25 o
   6   0  12       26.78       32.47      9.66 o
   7   0  12       19.70       15.63      8.41 o
   8   0  12       14.08       15.78      8.31 o
   9   0  12        3.00       11.09      8.94 o
  10   0  12        2.47        4.03      9.03 o
  11   0  12        0.22       10.28      9.94 o
  12   0  12        0.52       -4.50      7.56 o
  13   0  12       26.05       25.41     12.81 o
  14   0  12       21.75       11.06     11.56 o
  15   0  12        9.82        7.69     10.06 o
 -18   1  12        0.30       -4.20      6.83 o
 -17   1  12        5.84        0.88      6.50 o
 -16   1  12        2.12       11.10     11.33 o
 -15   1  12        1.08       -0.30     11.27 o
 -14   1  12        0.16        1.85      6.89 o
 -13   1  12        1.52       -4.76      4.92 o
 -12   1  12        4.50        2.76      5.26 o
 -11   1  12        7.60        1.08      5.66 o
 -10   1  12       59.79       54.78      7.76 o
  -9   1  12        6.63        4.25      8.88 o
  -8   1  12        0.61       -3.56      3.56 o
  -7   1  12        3.76       -0.47      4.38 o
  -6   1  12        0.68        8.27      5.77 o
  -5   1  12       53.53       51.33      5.12 o
  -4   1  12      280.55      281.13     22.14 o
  -3   1  12        2.58        5.56      4.32 o
  -2   1  12       10.00        5.65      4.32 o
  -1   1  12      172.10      160.14      7.45 o
   0   1  12        5.47        1.59      3.80 o
   1   1  12        9.87        8.64      9.11 o
   2   1  12       78.52       93.74      5.69 o
   3   1  12       11.93       10.02      4.44 o
   4   1  12        1.53        1.69      3.44 o
   5   1  12        3.72        8.61      3.87 o
   6   1  12       25.32       21.15      6.80 o
   7   1  12       29.59       46.17      7.69 o
   8   1  12       13.14       12.49      6.73 o
   9   1  12       18.08       17.69      6.95 o
  10   1  12        1.75       -4.88      4.88 o
  11   1  12        8.82        3.57      6.31 o
  12   1  12        9.45        9.64      7.83 o
  13   1  12       29.19       28.36     10.43 o
  14   1  12       26.13       31.31     11.56 o
  15   1  12        2.59        0.33      7.00 o
 -18   2  12        3.76        7.31     13.63 o
 -17   2  12       28.93       36.81     14.41 o
 -16   2  12        0.36        9.47     11.59 o
 -15   2  12        0.03        9.06      7.97 o
 -14   2  12       17.76       19.63     12.09 o
 -13   2  12        2.75       -1.66      9.03 o
 -12   2  12       20.56        4.88     10.25 o
 -11   2  12        0.05        5.59      8.75 o
 -10   2  12      108.57      109.56     13.31 o
  -9   2  12      159.10      157.41     15.50 o
  -8   2  12       34.79       21.19      8.84 o
  -7   2  12        1.80       -0.69      7.59 o
  -6   2  12       11.68       14.84      6.34 o
  -5   2  12      156.09      169.91     10.56 o
  -4   2  12      136.89      142.22      9.44 o
  -3   2  12      308.63      314.79     12.78 o
  -2   2  12        0.81        0.84      4.72 o
  -1   2  12       65.84       66.97      7.19 o
   0   2  12       29.89       36.34      7.34 o
   1   2  12       35.81       44.91      7.56 o
   2   2  12       31.65       23.03      5.91 o
   3   2  12        9.15        0.97      8.03 o
   4   2  12       66.37       94.00      7.72 o
   5   2  12       55.63       57.78     14.69 o
   6   2  12       47.97       58.13     10.50 o
   7   2  12        2.76        9.78      7.81 o
   8   2  12        3.25        7.97      7.66 o
   9   2  12       10.14        1.19      8.69 o
  10   2  12        2.56       -6.88      6.88 o
  11   2  12        0.63       12.47      9.63 o
  12   2  12        4.25        9.25     11.16 o
  13   2  12        0.30        4.22     10.16 o
  14   2  12        9.36        6.94     13.38 o
  15   2  12        2.78       15.88     10.94 o
 -17   3  12        1.72       -5.56      9.72 o
 -16   3  12        1.50       -2.47     10.06 o
 -15   3  12       14.26       27.72     11.84 o
 -14   3  12        2.81       13.38     11.16 o
 -13   3  12        0.05        1.59      7.38 o
 -12   3  12        4.75        7.91      7.34 o
 -11   3  12        3.06       -5.81      6.41 o
 -10   3  12       15.19        3.22      8.13 o
  -9   3  12        7.87        8.97     13.34 o
  -8   3  12        2.95       -0.63      7.63 o
  -7   3  12       75.23       61.53     11.47 o
  -6   3  12       90.81       65.53     13.03 o
  -5   3  12        1.31       -4.47      4.59 o
  -4   3  12      111.27      114.35      9.63 o
  -3   3  12       24.60       27.72      6.00 o
  -2   3  12       70.97       71.31      9.00 o
  -1   3  12        1.70       -3.78      6.28 o
   0   3  12        0.15       -6.25      6.25 o
   1   3  12        3.35       -4.00      6.44 o
   2   3  12       12.85       12.13      6.13 o
   3   3  12        0.14        3.44      8.06 o
   4   3  12       88.03       66.35     11.50 o
   5   3  12        0.24       -2.34      7.03 o
   6   3  12       29.17       21.47     11.28 o
   7   3  12       17.91       14.50     11.28 o
   8   3  12       27.76       14.84     11.34 o
   9   3  12        0.54       -3.44      7.25 o
  10   3  12        0.10        3.09      8.44 o
  11   3  12        7.12        1.72     11.22 o
  12   3  12        0.94       -8.03      8.03 o
  13   3  12        0.00       16.53     10.22 o
  14   3  12        4.15        9.56     12.38 o
 -16   4  12       18.89       16.47     14.97 o
 -15   4  12       10.82       19.59     11.00 o
 -14   4  12        0.47       -2.41      8.94 o
 -13   4  12        0.49        7.75     10.06 o
 -12   4  12        0.00        9.34      9.59 o
 -11   4  12        2.57        9.66      7.13 o
 -10   4  12        0.87       -6.28      7.06 o
  -9   4  12       11.99        5.50     11.19 o
  -8   4  12       21.83       16.25      8.03 o
  -7   4  12       15.97       17.59      8.69 o
  -6   4  12        4.65        3.00      8.22 o
  -5   4  12       14.23       21.06      8.81 o
  -4   4  12       12.96       14.91      7.88 o
  -3   4  12        0.70        9.16      6.78 o
  -2   4  12        0.68        0.88      6.66 o
  -1   4  12        0.35       -4.19      5.94 o
   0   4  12       11.65        9.34      8.97 o
   1   4  12       12.19       10.31      7.44 o
   2   4  12        0.03       -5.81      5.81 o
   3   4  12        5.39       -2.44      6.88 o
   4   4  12       15.30       13.63     13.13 o
   5   4  12        3.72        2.03      7.16 o
   6   4  12       15.71        6.56     10.44 o
   7   4  12       12.45       14.63     10.03 o
   8   4  12        2.66       10.81      9.59 o
   9   4  12        0.00       -1.44      6.81 o
  10   4  12        8.19       28.38     10.34 o
  11   4  12        0.35        0.47      9.97 o
  12   4  12        3.38        6.31      8.66 o
  13   4  12        7.73        6.19     10.88 o
 -15   5  12        6.67       -3.13     10.25 o
 -14   5  12        1.00       -1.69     10.38 o
 -13   5  12       28.71       34.97     13.75 o
 -12   5  12        6.83        4.31      9.50 o
 -11   5  12       12.19        2.06     10.47 o
 -10   5  12        2.50       -2.38      8.16 o
  -9   5  12        0.94       -4.00      6.50 o
  -8   5  12        0.04        0.91      8.47 o
  -7   5  12       11.17        7.88     10.00 o
  -6   5  12       58.78       44.56     13.00 o
  -5   5  12        4.31       -5.41      7.88 o
  -4   5  12        3.46       -1.41      7.78 o
  -3   5  12        3.96       14.63      8.06 o
  -2   5  12       17.60       35.38      8.81 o
  -1   5  12        3.35       -4.03      5.66 o
   0   5  12       70.77       66.85     13.41 o
   1   5  12       48.09       13.91      9.13 o
   2   5  12        0.03       -0.50      6.69 o
   3   5  12        3.68        2.19      7.94 o
   4   5  12       38.41        8.03     10.63 o
   5   5  12       16.35       12.19      8.56 o
   6   5  12        0.15        1.66      6.50 o
   7   5  12        0.57       -2.41      6.69 o
   8   5  12        0.21        2.59      7.72 o
   9   5  12        0.00       -5.84      5.84 o
  10   5  12        2.21       -0.91      8.69 o
  11   5  12        6.37        2.38     11.38 o
  12   5  12        0.30        3.72     10.34 o
 -14   6  12        2.16       -8.28      8.28 o
 -13   6  12        0.83        2.47      9.78 o
 -12   6  12       15.54       32.63     10.72 o
 -11   6  12        0.28       12.34      9.75 o
 -10   6  12        6.35        2.78     10.44 o
  -9   6  12        1.16        7.59      9.13 o
  -8   6  12        1.18       -1.22      7.84 o
  -7   6  12        1.49        3.41      8.47 o
  -6   6  12        1.26        2.00      8.53 o
  -5   6  12        3.93        0.44      8.00 o
  -4   6  12        0.01        0.56      6.81 o
  -3   6  12        0.30        0.53      7.63 o
  -2   6  12        8.81       29.50      9.91 o
  -1   6  12        0.18       -0.94      6.06 o
   0   6  12       44.09       43.78     13.81 o
   1   6  12        1.19        3.59      7.09 o
   2   6  12        0.30        0.53      6.06 o
   3   6  12        3.39        2.41      8.59 o
   4   6  12        0.45       -6.50      6.50 o
   5   6  12        0.06        4.03      8.69 o
   6   6  12        3.22        6.00      8.84 o
   7   6  12        6.20        3.00      9.72 o
   8   6  12        0.16        9.50      9.53 o
   9   6  12        0.04        5.34      9.34 o
  10   6  12        4.80       -4.88      7.59 o
  11   6  12        0.05       15.31     11.97 o
 -11   7  12        8.24       21.81     10.75 o
 -10   7  12        5.46       -8.03      8.81 o
  -9   7  12       19.57       15.53     14.88 o
  -8   7  12        2.78        3.69      8.53 o
  -7   7  12       10.51       20.78      9.88 o
  -6   7  12       48.64       68.50     14.00 o
  -5   7  12        4.53       -2.91      8.19 o
  -4   7  12       13.04       10.13     10.69 o
  -3   7  12        0.79        8.59      8.53 o
  -2   7  12        0.09       -7.09      7.09 o
  -1   7  12       20.14       19.09     10.50 o
   0   7  12        2.79       -4.13      8.63 o
   1   7  12        0.03        3.97      8.19 o
   2   7  12        2.62       -6.34      6.69 o
   3   7  12        0.03       -2.06      7.81 o
   4   7  12        2.12        3.41      9.28 o
   5   7  12        0.01       20.78      9.44 o
   6   7  12        2.06       -2.25     10.03 o
   7   7  12        6.37        8.09     12.19 o
   8   7  12        2.86       -0.75      9.53 o
  -8   8  12       10.90        1.81     11.53 o
  -7   8  12        8.22       -8.38      8.38 o
  -6   8  12        2.60       -5.50      9.53 o
  -5   8  12        1.10       -4.34      8.31 o
  -4   8  12        7.22       -3.38      8.94 o
  -3   8  12       12.33       31.16     13.31 o
  -2   8  12        0.67        6.03      9.41 o
  -1   8  12        7.65       -2.19     10.53 o
   0   8  12       13.06       41.75     18.06 o
   1   8  12        5.05       11.63     10.50 o
   2   8  12        1.88       -5.25      9.09 o
   3   8  12        0.11       13.69     11.22 o
   4   8  12        2.04        0.81      9.81 o
   5   8  12        0.82       -5.53      8.47 o
 -17   1  13        9.77       14.43      8.81 o
 -16   1  13        1.12       -3.17      7.08 o
 -15   1  13        0.46       -3.08      5.26 o
 -14   1  13        2.68        7.42      7.05 o
 -13   1  13        0.03       -0.55      8.17 o
 -12   1  13       11.54       -3.76      4.84 o
 -11   1  13        0.10        0.95      5.92 o
 -10   1  13        0.44        0.42      5.06 o
  -9   1  13        8.85        7.02      6.10 o
  -8   1  13       23.81       33.76      7.55 o
  -7   1  13        3.62        9.67      7.09 o
  -6   1  13       23.91       14.98      6.86 o
  -5   1  13        5.32        0.17      4.39 o
  -4   1  13        2.09       -2.42      3.63 o
  -3   1  13      713.75      661.90     21.22 o
  -2   1  13       90.98       89.71      7.03 o
  -1   1  13        0.75        6.43      7.03 o
   0   1  13      209.34      200.82      7.56 o
   1   1  13       34.90       42.51      6.97 o
   2   1  13      114.53      127.94     20.45 o
   3   1  13        8.31       14.93     10.34 o
   4   1  13        4.68        4.23      7.38 o
   5   1  13        3.04       -0.24      4.92 o
   6   1  13        0.56        1.64      5.42 o
   7   1  13       27.81       17.45      7.78 o
   8   1  13        5.82       13.56      5.93 o
   9   1  13        4.68       -1.46      5.23 o
  10   1  13       13.96       21.43      6.65 o
  11   1  13        0.18       -3.41      4.71 o
  12   1  13        1.89       -5.54      5.54 o
  13   1  13        3.20       10.11      7.69 o
  14   1  13        7.25        9.98      8.96 o
 -17   2  13        2.62       24.19     15.56 o
 -16   2  13       28.61       22.19     13.59 o
 -15   2  13        0.07       -4.41      7.59 o
 -14   2  13       14.05       -0.13      9.78 o
 -13   2  13        3.53       -0.69      7.78 o
 -12   2  13        0.67       -1.06      7.72 o
 -11   2  13        2.04       -1.13      7.88 o
 -10   2  13        0.10       -2.63      6.81 o
  -9   2  13        1.05       -3.09      6.38 o
  -8   2  13        0.39        4.63      7.47 o
  -7   2  13        6.60       -1.31      7.75 o
  -6   2  13        2.97       10.66      9.31 o
  -5   2  13       29.59       31.31      9.41 o
  -4   2  13        0.00       -0.16      6.00 o
  -3   2  13        1.34       -0.03      6.69 o
  -2   2  13       10.59        2.50     10.38 o
  -1   2  13        0.98        4.38      7.09 o
   0   2  13      134.32      141.28     14.81 o
   1   2  13      109.80      117.75     12.56 o
   2   2  13        3.31        1.78      6.59 o
   3   2  13      107.84      104.75     12.84 o
   4   2  13        0.00       -5.25      6.94 o
   5   2  13       78.77      110.31     17.09 o
   6   2  13       45.29       40.53     11.78 o
   7   2  13        2.77        1.28      8.19 o
   8   2  13        1.26        6.69      7.28 o
   9   2  13        0.12        2.31      8.41 o
  10   2  13        3.98       -4.31      7.84 o
  11   2  13        0.13       -7.41      7.41 o
  12   2  13        0.10       -4.31      8.78 o
  13   2  13        1.43       -0.53      9.94 o
 -16   3  13        4.32       11.53     14.28 o
 -15   3  13        2.95        4.25     11.53 o
 -14   3  13        3.92       -2.47     10.31 o
 -13   3  13        0.00       -1.53     10.06 o
 -12   3  13        3.15        4.34      8.91 o
 -11   3  13        1.30        9.38      9.50 o
 -10   3  13       14.11       16.66     11.13 o
  -9   3  13        1.28       -4.91      7.25 o
  -8   3  13       13.07       20.69      9.16 o
  -7   3  13       23.43       10.00     12.47 o
  -6   3  13       14.76       21.59      8.91 o
  -5   3  13        2.86       -0.66      5.50 o
  -4   3  13        1.07        7.97      7.72 o
  -3   3  13       54.89       57.34     13.00 o
  -2   3  13       95.94      110.78     13.06 o
  -1   3  13       35.91       34.00      9.66 o
   0   3  13        0.01       -0.19      6.97 o
   1   3  13        0.65        1.28      6.63 o
   2   3  13        1.36        8.66      9.03 o
   3   3  13       10.12        0.91      8.88 o
   4   3  13       25.02        2.81      8.63 o
   5   3  13       16.90        4.66      8.97 o
   6   3  13        8.52        4.47      8.88 o
   7   3  13       22.32        4.50     10.16 o
   8   3  13        9.32       11.16     12.44 o
   9   3  13        1.30        8.09      7.28 o
  10   3  13        0.13        0.91      8.34 o
  11   3  13        4.15        5.94     11.56 o
  12   3  13        0.40        7.56     10.44 o
  13   3  13        3.65       -8.16      8.19 o
 -15   4  13        9.69       12.50     12.50 o
 -14   4  13       30.49       26.63     13.88 o
 -13   4  13        2.67       -8.53     10.19 o
 -12   4  13        1.00       -4.69      9.03 o
 -11   4  13       12.31        6.50     10.72 o
 -10   4  13       33.32       41.94     11.59 o
  -9   4  13       12.37        5.25      9.88 o
  -8   4  13        7.03        0.38      7.94 o
  -7   4  13       10.10       12.34     11.50 o
  -6   4  13        8.10        8.81      9.53 o
  -5   4  13        2.99       11.50      9.69 o
  -4   4  13       30.66       31.34     11.53 o
  -3   4  13        3.91        9.75      8.69 o
  -2   4  13        0.28        2.25      8.25 o
  -1   4  13        4.67        1.84      8.41 o
   0   4  13       15.09        2.66     10.94 o
   1   4  13        4.83       10.13      8.00 o
   2   4  13       35.92       36.75     10.91 o
   3   4  13        1.00       10.84     10.03 o
   4   4  13        1.15        3.03      7.25 o
   5   4  13        7.46       -5.06      6.97 o
   6   4  13        0.12        9.16      9.63 o
   7   4  13        0.13        6.66     10.19 o
   8   4  13        0.11       12.47     10.41 o
   9   4  13        0.46       -2.09      7.81 o
  10   4  13        0.07       -3.66      8.47 o
  11   4  13        0.02        0.19      9.63 o
  12   4  13        0.00       -1.88      8.63 o
 -14   5  13        0.12        5.66      9.78 o
 -13   5  13        2.81       -0.38      9.84 o
 -12   5  13        4.53       17.56     11.63 o
 -11   5  13        5.42       12.38     11.22 o
 -10   5  13       34.89       39.28     14.25 o
  -9   5  13        1.63       -3.91      7.50 o
  -8   5  13        0.41        5.09      9.28 o
  -7   5  13        1.08       -2.19      7.41 o
  -6   5  13        0.03       -4.94      6.88 o
  -5   5  13       14.96       11.84     13.66 o
  -4   5  13        0.15       -4.22      7.94 o
  -3   5  13        0.24       -6.72      6.75 o
  -2   5  13        0.06       10.31      7.94 o
  -1   5  13        6.62        9.84      8.59 o
   0   5  13        1.45       15.34      9.78 o
   1   5  13        7.11        6.06      9.63 o
   2   5  13        7.33       11.59     10.47 o
   3   5  13        1.33       -0.13      7.75 o
   4   5  13        0.14        1.03      8.88 o
   5   5  13        1.92        6.09      9.31 o
   6   5  13        0.19       -2.75      8.75 o
   7   5  13        2.95       -6.84      7.78 o
   8   5  13        2.05       -7.75      8.19 o
   9   5  13        1.23       -6.34      8.63 o
  10   5  13        0.00       -0.06      8.94 o
  11   5  13        1.12        3.44      9.72 o
 -12   6  13        4.04       10.66     12.72 o
 -11   6  13       42.25       43.47     18.25 o
 -10   6  13        5.27       -4.53      8.28 o
  -9   6  13       39.33       44.69     13.81 o
  -8   6  13       13.24        3.25     10.94 o
  -7   6  13       13.01       22.13     10.13 o
  -6   6  13        0.66       -1.06      8.97 o
  -5   6  13        1.51       -2.81      7.88 o
  -4   6  13        4.22        0.31      9.41 o
  -3   6  13       12.34       16.34     12.63 o
  -2   6  13       14.51       13.38     12.34 o
  -1   6  13        1.32       -6.25      8.09 o
   0   6  13        0.02        2.91      8.44 o
   1   6  13        1.41       -4.94      6.72 o
   2   6  13        1.65       -7.28      7.28 o
   3   6  13        1.48        6.41      9.41 o
   4   6  13        0.55        6.97      9.16 o
   5   6  13        0.07        6.97      7.31 o
   6   6  13        1.44        8.03      9.75 o
   7   6  13        0.00       -0.75      8.41 o
   8   6  13       24.50       11.44     17.97 o
   9   6  13        6.88       20.66     13.84 o
  -9   7  13        1.37       -5.56      9.25 o
  -8   7  13        2.07       -2.25      8.84 o
  -7   7  13       11.53       16.88     11.75 o
  -6   7  13        0.49       -7.41      7.41 o
  -5   7  13        6.84       -1.97      8.78 o
  -4   7  13        1.26       20.59     10.53 o
  -3   7  13       11.85        2.03      8.03 o
  -2   7  13        0.06       -1.00      8.44 o
  -1   7  13        0.32        0.69      8.38 o
   0   7  13        0.02       -0.88      9.25 o
   1   7  13        0.40        9.84     11.81 o
   2   7  13        0.92        6.19     11.53 o
   3   7  13        0.83       12.81     10.44 o
   4   7  13        1.04       -4.69      8.38 o
   5   7  13        3.13       -4.19      9.75 o
   6   7  13        0.02        5.72      9.66 o
  -5   8  13        2.40        2.56     12.09 o
  -4   8  13        0.10       14.31     10.75 o
  -3   8  13        4.01       -0.34     10.00 o
  -2   8  13        1.99       17.38     12.03 o
  -1   8  13        0.06        4.28      9.63 o
   0   8  13        3.16       -2.13      9.06 o
   1   8  13       38.96       48.03     13.38 o
   2   8  13        4.64       10.91     14.53 o
 -16   0  14        8.24       19.28     12.19 o
 -15   0  14        3.92       -0.03     10.25 o
 -14   0  14        3.41        4.97      9.22 o
 -13   0  14       50.67       68.56     13.28 o
 -12   0  14        5.20        5.59      9.91 o
 -11   0  14        1.59        3.09      7.59 o
 -10   0  14        6.56        0.38      9.34 o
  -9   0  14        0.28       -0.91      6.47 o
  -8   0  14      129.36      139.10     14.00 o
  -7   0  14       28.64       31.78     11.66 o
  -6   0  14        5.25        5.06      7.81 o
  -5   0  14       11.72       11.84     10.53 o
  -4   0  14       73.03       72.85     15.88 o
  -3   0  14        0.43       12.97     11.91 o
  -2   0  14      401.14      429.85     24.91 o
  -1   0  14      339.28      327.79     20.81 o
   0   0  14        5.17       41.72     10.22 o
   1   0  14      130.29      127.94     15.81 o
   2   0  14        0.18       -5.94      6.22 o
   3   0  14       16.53       16.69      8.16 o
   4   0  14       84.45       75.16     18.09 o
   5   0  14       28.71       38.53     11.25 o
   6   0  14       38.98       33.00     12.16 o
   7   0  14      137.21      155.50     16.47 o
   8   0  14        0.83       -4.97      7.81 o
   9   0  14       17.00       18.47     15.38 o
  10   0  14        4.28        2.97      8.78 o
  11   0  14        0.12        0.91      8.94 o
  12   0  14        0.22       -0.59      8.53 o
 -16   1  14       19.53       35.79     11.91 o
 -15   1  14        1.38        1.81      7.00 o
 -14   1  14        8.52        9.90     12.53 o
 -13   1  14        6.76        0.67      6.86 o
 -12   1  14        6.77        0.49      5.58 o
 -11   1  14        0.56       10.51      5.96 o
 -10   1  14        2.22       -2.87      4.86 o
  -9   1  14       13.35        1.04      6.30 o
  -8   1  14        7.97       14.41      6.67 o
  -7   1  14        1.64        2.07      4.66 o
  -6   1  14       11.54        2.65      6.56 o
  -5   1  14        3.83       11.22      7.38 o
  -4   1  14        0.27        0.86      5.18 o
  -3   1  14        7.97        6.13      7.45 o
  -2   1  14       47.25       34.80     15.31 o
  -1   1  14      538.85      499.16     21.19 o
   0   1  14       11.50       17.54     12.52 o
   1   1  14        2.42        7.07      5.94 o
   2   1  14        0.54       -2.98      4.94 o
   3   1  14       26.39       13.21      8.58 o
   4   1  14       33.89       40.86      7.65 o
   5   1  14        2.34        3.15      6.73 o
   6   1  14        3.69        5.24      6.33 o
   7   1  14        1.20       -0.35      5.49 o
   8   1  14       10.16       16.70      8.31 o
   9   1  14        1.42       -2.64      4.67 o
  10   1  14        0.01       -0.21      5.73 o
  11   1  14        0.00       -4.37      4.65 o
  12   1  14        0.59       -2.53      4.89 o
 -15   2  14        8.51       10.38     11.81 o
 -14   2  14        1.04       -4.22      7.47 o
 -13   2  14        9.47        7.56     10.94 o
 -12   2  14       10.98        4.28     10.63 o
 -11   2  14       33.80       45.56     16.28 o
 -10   2  14        9.80        7.72      8.88 o
  -9   2  14        3.81        3.38      9.91 o
  -8   2  14        8.81        6.09      8.56 o
  -7   2  14       15.19       -5.38      7.16 o
  -6   2  14       21.87       23.25      9.34 o
  -5   2  14       30.98       27.13      9.25 o
  -4   2  14        0.02        5.91      7.38 o
  -3   2  14        2.11        8.72      7.38 o
  -2   2  14        0.96       11.25      6.94 o
  -1   2  14       77.36       59.00     12.81 o
   0   2  14      133.37      134.50     15.56 o
   1   2  14        7.65       13.09      8.59 o
   2   2  14        0.61        1.47      8.41 o
   3   2  14        0.35       11.41      8.81 o
   4   2  14       22.85       12.56      9.72 o
   5   2  14        5.24       29.94      9.25 o
   6   2  14        6.21        9.50      8.81 o
   7   2  14        5.23        3.53      9.41 o
   8   2  14        0.18       -2.69      7.53 o
   9   2  14        0.47        3.66      8.06 o
  10   2  14        2.59        6.44      9.41 o
  11   2  14        0.59       -7.19      7.19 o
  12   2  14        0.64       -2.19      7.22 o
 -15   3  14       14.66       43.84     12.44 o
 -14   3  14        0.99        2.06      8.06 o
 -13   3  14        4.96       19.28     12.28 o
 -12   3  14        2.54       15.34     11.97 o
 -11   3  14       15.60        4.66     10.19 o
 -10   3  14       23.40       18.53     13.28 o
  -9   3  14        4.79        1.75      8.44 o
  -8   3  14       14.66       11.81     12.16 o
  -7   3  14        5.37       11.69     10.53 o
  -6   3  14        3.71       -5.91      8.13 o
  -5   3  14        9.45        4.53      7.31 o
  -4   3  14       44.23       31.31     10.88 o
  -3   3  14        3.31        1.25      7.38 o
  -2   3  14       14.92        1.50      8.72 o
  -1   3  14       25.72       31.91     13.00 o
   0   3  14        2.28       12.16      7.75 o
   1   3  14        0.99       -4.00      7.41 o
   2   3  14       12.25       -6.53      8.53 o
   3   3  14       40.90       45.84     10.91 o
   4   3  14        0.00       -2.19      6.81 o
   5   3  14       42.26       29.19     12.16 o
   6   3  14        5.03       -4.41      6.25 o
   7   3  14        5.39       -2.03      8.06 o
   8   3  14        1.10       -4.38      6.75 o
   9   3  14        0.00       -6.59      6.97 o
  10   3  14        2.36       -5.44      8.72 o
  11   3  14        0.37       -0.88      8.97 o
 -14   4  14        0.06        6.69     10.66 o
 -13   4  14        0.94       -3.78      9.88 o
 -12   4  14        0.00       -7.16      9.31 o
 -11   4  14        3.02        1.19     10.00 o
 -10   4  14        8.28        4.53      8.75 o
  -9   4  14        3.60        6.41      9.34 o
  -8   4  14       77.71       87.03     17.47 o
  -7   4  14       30.53       39.56     13.28 o
  -6   4  14        0.02        0.47      8.75 o
  -5   4  14        0.08       -7.06      7.06 o
  -4   4  14        4.84        7.22      7.53 o
  -3   4  14        0.05        1.75      7.88 o
  -2   4  14        0.09       12.19      8.44 o
  -1   4  14        2.62        6.63      9.59 o
   0   4  14       12.93       12.28      9.63 o
   1   4  14        5.97       10.19      9.38 o
   2   4  14        0.77        7.38      8.28 o
   3   4  14       29.76       19.69     17.00 o
   4   4  14       13.07        0.00      8.75 o
   5   4  14        2.01       -1.38      7.06 o
   6   4  14        0.71       -5.28      5.84 o
   7   4  14        1.06       -1.41      7.19 o
   8   4  14        3.33       -1.69      8.44 o
   9   4  14        2.98       -4.66      6.69 o
  10   4  14        6.53        8.56     10.72 o
 -12   5  14        2.58       -7.25      9.19 o
 -11   5  14        4.11        3.91      9.66 o
 -10   5  14        7.37        7.78     11.56 o
  -9   5  14        2.81        9.00     10.16 o
  -8   5  14        7.51       12.88     11.66 o
  -7   5  14        3.72        2.06      7.56 o
  -6   5  14       21.57       30.06     10.19 o
  -5   5  14        2.76       16.16     12.16 o
  -4   5  14       21.40       34.75     10.56 o
  -3   5  14        6.54        6.41      9.69 o
  -2   5  14        4.31        4.59      7.34 o
  -1   5  14        0.53        6.69      8.13 o
   0   5  14        4.54        4.66      7.59 o
   1   5  14        0.44        5.50      9.31 o
   2   5  14        4.13       -6.19      6.19 o
   3   5  14        0.38       -0.38      7.41 o
   4   5  14        0.01       -3.16      7.22 o
   5   5  14        0.14        2.91      9.91 o
   6   5  14        2.38        7.97     10.38 o
   7   5  14        0.00       -4.84      7.09 o
   8   5  14        0.50       -4.72      6.31 o
   9   5  14        3.42       16.38      9.75 o
 -10   6  14        1.95       -2.03      9.44 o
  -9   6  14        0.48        0.91     10.28 o
  -8   6  14        3.58       10.09      9.88 o
  -7   6  14        0.13        3.03      8.78 o
  -6   6  14        8.54       11.19     12.16 o
  -5   6  14       16.35       24.84     11.28 o
  -4   6  14        0.36       -7.81      7.81 o
  -3   6  14       11.52       20.03     10.28 o
  -2   6  14        0.33       -2.78      8.41 o
  -1   6  14        6.94       21.22     12.75 o
   0   6  14        0.50        2.53      7.41 o
   1   6  14        1.39        3.88     10.66 o
   2   6  14        0.00       -6.22      7.84 o
   3   6  14        3.10        1.03      9.41 o
   4   6  14        0.60       -0.09      9.78 o
   5   6  14        6.53       10.91     13.34 o
   6   6  14        0.10       -5.19      6.47 o
   7   6  14        3.80       14.38     11.09 o
  -6   7  14       10.00        7.34     11.69 o
  -5   7  14        1.54       -3.41     11.00 o
  -4   7  14        0.85        1.44      8.84 o
  -3   7  14        0.39       -1.63      9.25 o
  -2   7  14        0.13       18.44      9.91 o
  -1   7  14        0.62        0.09      7.81 o
   0   7  14       14.69       13.25     11.94 o
   1   7  14        8.41       -3.13      9.78 o
   2   7  14       16.11       10.25     14.25 o
   3   7  14       42.90       21.56     20.63 o
 -14   1  15       49.27       73.00     11.58 o
 -13   1  15        7.65        6.70      7.36 o
 -12   1  15        1.83       -1.47      6.07 o
 -11   1  15        5.43        8.94      6.34 o
 -10   1  15        2.67       -5.73      5.73 o
  -9   1  15        1.34       -4.83      4.83 o
  -8   1  15       13.80       23.60      6.96 o
  -7   1  15        1.58        1.00      6.01 o
  -6   1  15       10.10       11.85     12.83 o
  -5   1  15        9.14        0.13      7.41 o
  -4   1  15       14.69       14.58      6.42 o
  -3   1  15        0.95        0.12      5.12 o
  -2   1  15       23.48       24.27      9.22 o
  -1   1  15        0.04        5.90      6.68 o
   0   1  15        1.91        3.04      7.09 o
   1   1  15       43.30       45.75      8.53 o
   2   1  15        6.22        3.79      6.24 o
   3   1  15        0.69       -3.96      5.17 o
   4   1  15        2.14       -3.53      5.60 o
   5   1  15        2.90       10.72      5.86 o
   6   1  15       55.92       60.78      9.24 o
   7   1  15        1.05        0.34      5.63 o
   8   1  15       10.18        6.33      6.67 o
   9   1  15       16.82       12.76      7.69 o
  10   1  15        0.46       -5.36      5.36 o
 -14   2  15        1.81       -7.19      9.34 o
 -13   2  15        1.68       -5.53      7.75 o
 -12   2  15        4.38       13.16      9.91 o
 -11   2  15        0.67       10.16      9.13 o
 -10   2  15        0.42       14.94      9.28 o
  -9   2  15       38.02       34.22     13.19 o
  -8   2  15        2.64        5.28      7.63 o
  -7   2  15        4.47       -3.56      5.84 o
  -6   2  15        1.25       -0.34      5.97 o
  -5   2  15        2.71        3.56      7.78 o
  -4   2  15        0.03       -7.00      7.00 o
  -3   2  15       24.88       10.31     10.94 o
  -2   2  15        1.06       14.69      8.53 o
  -1   2  15       62.09       55.94     12.41 o
   0   2  15      143.98      124.32     17.22 o
   1   2  15       10.68       24.97     11.13 o
   2   2  15       11.10       10.81      8.97 o
   3   2  15        9.34       10.50     12.03 o
   4   2  15        0.02       11.13      9.72 o
   5   2  15        8.39       24.31     10.44 o
   6   2  15        4.01        1.47     11.75 o
   7   2  15        0.09       12.81      9.91 o
   8   2  15        6.73        4.13      9.41 o
   9   2  15        0.53        8.81     10.06 o
  10   2  15        5.46        6.34      9.69 o
 -13   3  15        2.88        3.19      9.59 o
 -12   3  15        6.60        7.97     11.22 o
 -11   3  15       25.54       33.31     11.44 o
 -10   3  15        0.02        9.44     10.78 o
  -9   3  15        0.73       -4.59      7.13 o
  -8   3  15        3.60        0.78      8.06 o
  -7   3  15       17.09       20.38     11.69 o
  -6   3  15        1.59        6.66      9.69 o
  -5   3  15        4.63        0.97      8.22 o
  -4   3  15        2.06        8.13      8.81 o
  -3   3  15       20.51       25.22      8.22 o
  -2   3  15       15.28        8.59     10.53 o
  -1   3  15       21.38       25.81      9.44 o
   0   3  15        9.37        5.50      9.94 o
   1   3  15       13.40        4.56     10.97 o
   2   3  15       37.83       32.94     14.00 o
   3   3  15       25.34       31.69     11.25 o
   4   3  15        0.02        3.75      8.53 o
   5   3  15        0.40       -6.47      6.47 o
   6   3  15       12.21       -1.63      8.63 o
   7   3  15        0.07        2.13      6.97 o
   8   3  15        1.35       11.28     11.09 o
   9   3  15        0.02       -0.47      8.44 o
 -12   4  15        2.69        9.81     11.06 o
 -11   4  15        3.74        6.19     11.94 o
 -10   4  15       21.10       40.09     12.34 o
  -9   4  15        0.96        3.38      8.84 o
  -8   4  15        8.11        2.59      9.16 o
  -7   4  15       11.95       12.41     11.13 o
  -6   4  15        4.98       -0.78      7.19 o
  -5   4  15       13.63       20.66     11.56 o
  -4   4  15       13.64        3.50      9.94 o
  -3   4  15       11.27       14.91     10.16 o
  -2   4  15        1.09       -1.56      6.88 o
  -1   4  15        3.70        7.31      8.69 o
   0   4  15        6.22       -2.59      6.31 o
   1   4  15       10.65        7.41     10.13 o
   2   4  15        0.00        7.22      9.69 o
   3   4  15       13.05       25.56     11.81 o
   4   4  15        0.00       -6.44      6.44 o
   5   4  15        1.47       -1.25      9.59 o
   6   4  15        0.07       -6.19      6.19 o
   7   4  15        0.54        2.22      9.88 o
   8   4  15        0.02        0.94      9.53 o
 -10   5  15        5.01        5.56     11.38 o
  -9   5  15        0.30        7.16      9.50 o
  -8   5  15        4.51       -0.34      8.84 o
  -7   5  15        0.01        6.09      9.53 o
  -6   5  15       14.55       13.56     13.03 o
  -5   5  15        1.41        1.63      9.31 o
  -4   5  15        0.89       -2.13      7.16 o
  -3   5  15        4.25        6.19      8.31 o
  -2   5  15        2.33        3.34      8.81 o
  -1   5  15        0.50        1.44      7.81 o
   0   5  15       29.03       17.81     15.69 o
   1   5  15        6.72       17.22     12.72 o
   2   5  15        1.96       19.09     13.63 o
   3   5  15        5.75       11.69     11.91 o
   4   5  15        1.78       -7.38      8.03 o
   5   5  15        0.91        4.19      9.41 o
   6   5  15        0.11        0.78      9.41 o
  -7   6  15        0.41        5.50      9.16 o
  -6   6  15       12.72       21.72     11.56 o
  -5   6  15        2.50       -0.78      9.09 o
  -4   6  15        1.98       13.47     11.25 o
  -3   6  15        4.94       18.16     13.91 o
  -2   6  15        3.27       14.81     11.44 o
  -1   6  15        2.47       -2.91      8.50 o
   0   6  15        1.39        7.63     10.31 o
   1   6  15        0.88       -2.19      8.91 o
   2   6  15        1.87       -4.09      9.09 o
   3   6  15        0.00        9.41     12.97 o
 -12   0  16       18.87       41.19     12.88 o
 -11   0  16        5.23       17.63      9.94 o
 -10   0  16        7.84        1.81      9.81 o
  -9   0  16        2.44        3.28      9.00 o
  -8   0  16       16.04       18.88     12.38 o
  -7   0  16        4.97        9.88     11.69 o
  -6   0  16        2.56       -3.28      6.97 o
  -5   0  16        2.06       -2.38      6.72 o
  -4   0  16       22.98       -0.19      8.94 o
  -3   0  16        0.61       -0.38      7.91 o
  -2   0  16        6.62       -2.41      7.13 o
  -1   0  16       15.54        5.09      9.41 o
   0   0  16       16.59       -2.59      7.50 o
   1   0  16        0.62        8.06      8.88 o
   2   0  16       15.93       15.06      9.34 o
   3   0  16        2.24       -5.69      6.63 o
   4   0  16        3.98       16.75     10.56 o
   5   0  16        2.98       10.97      8.00 o
   6   0  16        0.58       -6.00      8.56 o
   7   0  16        6.82        2.31      9.56 o
   8   0  16        0.76        0.81      9.00 o
 -12   1  16        7.66       -0.17      7.03 o
 -11   1  16        0.09       -2.35      5.88 o
 -10   1  16       19.05       29.63      9.93 o
  -9   1  16        2.61        1.32      5.52 o
  -8   1  16        1.72        2.63      6.75 o
  -7   1  16       27.27       28.90      8.05 o
  -6   1  16        0.02        1.00     12.05 o
  -5   1  16        0.98        3.24      5.49 o
  -4   1  16        0.30        4.85      5.68 o
  -3   1  16       14.54        6.01      6.25 o
  -2   1  16        4.20        7.53      6.64 o
  -1   1  16        2.61       -4.47      4.47 o
   0   1  16       69.54       64.72     10.10 o
   1   1  16       46.87       52.17     12.52 o
   2   1  16        0.03       -2.96      5.39 o
   3   1  16        0.11        1.56      5.07 o
   4   1  16        4.09        1.79      7.69 o
   5   1  16        0.04       -5.76      5.81 o
   6   1  16        1.92        8.28      6.50 o
   7   1  16       25.37       21.23      8.80 o
   8   1  16       14.11        7.53      8.74 o
 -12   2  16        5.20        4.47     11.47 o
 -11   2  16       16.77       19.31     12.50 o
 -10   2  16        0.00        4.22     11.34 o
  -9   2  16        5.83       25.84     11.56 o
  -8   2  16       14.57       17.69     10.38 o
  -7   2  16       35.36       28.97     15.63 o
  -6   2  16       35.15       55.75     12.38 o
  -5   2  16        1.88        0.44      6.84 o
  -4   2  16        2.70        4.81      9.22 o
  -3   2  16        0.61       -5.81      5.81 o
  -2   2  16        4.84        9.03      8.59 o
  -1   2  16        1.27       -7.69      7.69 o
   0   2  16       74.71       67.56     16.88 o
   1   2  16        7.97       16.34     11.66 o
   2   2  16       23.02        8.91     13.72 o
   3   2  16        1.00       20.44      9.59 o
   4   2  16        8.36        6.31      8.63 o
   5   2  16        3.19       -4.66      8.94 o
   6   2  16        0.00       -6.91      7.72 o
   7   2  16        2.49        7.66      9.38 o
   8   2  16        0.76        3.59      8.19 o
 -11   3  16       12.96       18.53     13.97 o
 -10   3  16       14.75        4.56     12.69 o
  -9   3  16        0.04       -0.63     10.03 o
  -8   3  16        0.14        3.66      8.16 o
  -7   3  16        1.42       11.31      8.66 o
  -6   3  16        5.29       26.63     12.91 o
  -5   3  16        0.19       10.09      9.38 o
  -4   3  16        6.32       -2.28      9.03 o
  -3   3  16        0.98        1.59      9.09 o
  -2   3  16        9.98        9.47     13.91 o
  -1   3  16        0.01        4.19      9.81 o
   0   3  16       23.12       27.94     11.84 o
   1   3  16        0.26       -3.59      6.44 o
   2   3  16       10.53       -1.19     10.47 o
   3   3  16        2.90       12.34     11.53 o
   4   3  16        1.76        4.03     10.00 o
   5   3  16        5.05        0.41      7.63 o
   6   3  16        0.01       19.16      9.25 o
   7   3  16        2.35       -5.38      6.72 o
  -9   4  16       15.57       12.84     13.59 o
  -8   4  16        1.24       17.44     11.97 o
  -7   4  16        1.06       18.75     10.16 o
  -6   4  16        1.68       -8.34      8.34 o
  -5   4  16        1.28        6.41     10.13 o
  -4   4  16       23.53       51.03     11.47 o
  -3   4  16        1.59        3.63      9.03 o
  -2   4  16        8.49       17.78     13.63 o
  -1   4  16       25.86       35.50     10.59 o
   0   4  16        0.21        0.97      8.75 o
   1   4  16       31.80       40.25     13.41 o
   2   4  16       20.87       21.66     19.81 o
   3   4  16        2.00        1.47      8.97 o
   4   4  16        0.69        7.41     11.16 o
   5   4  16        2.48       -8.16     10.06 o
  -6   5  16        0.27       -7.34      9.25 o
  -5   5  16        4.81        2.53      8.44 o
  -4   5  16        8.50        6.63     11.31 o
  -3   5  16        0.00        7.69      9.94 o
  -2   5  16        2.68        2.59      7.59 o
  -1   5  16        4.93       -6.22      8.50 o
   0   5  16       12.57       11.53     12.88 o
   1   5  16        1.73       12.09      9.50 o
   2   5  16        2.45        7.00     10.66 o
 -10   1  17       20.26       20.99      9.16 o
  -9   1  17        0.03        5.56      9.70 o
  -8   1  17       20.15       41.60     10.06 o
  -7   1  17        8.64       11.16      8.69 o
  -6   1  17        0.58        0.05      6.55 o
  -5   1  17       13.82       11.51      8.83 o
  -4   1  17        0.04        0.68      6.98 o
  -3   1  17        0.74       -0.91      5.21 o
  -2   1  17        2.14        6.28      6.11 o
  -1   1  17        0.03       -4.61      4.61 o
   0   1  17        7.35        3.42      7.27 o
   1   1  17        5.35        0.32      7.00 o
   2   1  17        8.23        9.97      7.74 o
   3   1  17        2.68        2.01      6.52 o
   4   1  17        6.34       -3.08      6.07 o
   5   1  17        0.78        5.37      6.55 o
  -9   2  17        4.87       -1.41      8.97 o
  -8   2  17       18.81       14.88     11.34 o
  -7   2  17        1.80       -2.72      7.03 o
  -6   2  17        2.33       -6.28      7.16 o
  -5   2  17        0.23        8.09      9.44 o
  -4   2  17        5.96        3.94      9.66 o
  -3   2  17        1.57        8.41     10.53 o
  -2   2  17        3.64       -3.81      8.13 o
  -1   2  17        0.91        2.66      7.06 o
   0   2  17        2.20       16.31     12.00 o
   1   2  17        0.68        0.44      8.13 o
   2   2  17        0.33        0.03      7.44 o
   3   2  17        0.87       -2.50      7.75 o
   4   2  17        4.20        5.91     10.34 o
   5   2  17        0.41       17.41     12.88 o
  -7   3  17        1.61       -4.66      7.97 o
  -6   3  17        1.58        5.97      9.91 o
  -5   3  17        5.80       -3.88      6.91 o
  -4   3  17        4.10       -5.28      9.00 o
  -3   3  17       11.29        6.00     10.28 o
  -2   3  17        2.92        9.31      9.44 o
  -1   3  17        9.79        5.34      9.31 o
   0   3  17       16.94       -1.66      9.94 o
   1   3  17       10.38        7.09     11.78 o
   2   3  17        3.40        6.88     10.78 o
   3   3  17        0.01       -3.94      8.59 o
  -4   4  17        0.11        9.47      9.91 o
  -3   4  17        0.10        9.69     10.13 o
  -2   4  17        0.01        1.03      9.56 o
  -1   4  17        0.33       -4.81      7.94 o
   0   4  17        0.01       -4.22     11.16 o
  -5   0  18       75.43       66.44     17.88 o
  -4   0  18        0.51       -4.56      9.41 o
  -3   0  18        0.00       14.13     10.41 o
  -2   0  18        0.65        6.84     10.91 o
  -1   0  18        3.59       -2.16     10.16 o
   0   0  18        2.37        4.03      9.69 o
   1   0  18        0.22        1.06      8.78 o
  -4   1  18        0.11      -11.62     13.22 o
  -3   1  18        0.04        5.65      6.96 o
  -2   1  18        0.10       -5.91      5.91 o
  -1   1  18       12.49        7.46      9.14 o
   0   1  18        0.24       -0.17      6.51 o
 
